# Supplementary material for: Genome to single-cell characterization of the MAPK family in bighead carp (Hypophthalmichthys nobilis) spleen during Aeromonas hydrophila challenge
Source: Front Immunol. 2026 Apr 13;17:1777786. doi: 10.3389/fimmu.2026.1777786 (PMC13110963; doi:10.3389/fimmu.2026.1777786)
Supplement: Supplementary file 2 [file Table2.xlsx]

## Sheet: Table S1
Table S1 GenBank ID for the selected 24 species
Class	Species Name	Genbank ID
Mammals	Mus musculus	GCA_000001635.9
	Homo sapiens	GCA_000001405.29
	Ornithorhynchus anatinus	GCA_004115215.4
Aves	Gallus gallus	GCA_016699485.1
Reptilia	Sphenodon punctatus	GCA_003113815.1
	Anolis carolinensis	GCA_035594765.1
Amphibia	Xenopus tropicalis	GCA_000004195.4
Actinopterygii	Scleropages formosus	GCA_900964775.1
	Oncorhynchus mykiss	GCA_013265735.3
	Hypophthalmichthys nobilis	GCA_037950665.1
	Takifugu rubripes	GCA_901000725.3
	Periophthalmus magnuspinnatus	GCA_009829125.3
	Sinocyclocheilus anshuiensis	GCA_001515605.1
	Astyanax mexicanus	GCA_023375975.1
	Sinocyclocheilus grahami	GCA_001515645.1
	Lepisosteus oculatus	GCA_040954835.1
	Sinocyclocheilus rhinocerous	GCA_001515625.1
	Danio rerio	GCA_049306965.1
	Paramormyrops kingsleyae	GCA_048594095.1
	Astyanax mexicanus (Pachon cavefish)	GCA_019721115.1
Sarcopterygii	Latimeria chalumnae	GCA_037176945.1
Chondrichthyes	Callorhinchus milii	GCA_018977255.1
Cyclostomata	Petromyzon marinus	GCA_048934315.1
Urochorda	Ciona intestinalis	GCA_000224145.2

## Sheet: Table S2
Table S2 Ensembl ID of query seqences.
Gene Name	Species Name	Gene ID	Protein ID
MAPK1	Homo sapiens	ENSG00000100030	ENSP00000215832
MAPK3	Homo sapiens	ENSG00000102882	ENSP00000263025
MAPK4	Homo sapiens	ENSG00000141639	ENSP00000383234
MAPK6	Homo sapiens	ENSG00000069956	ENSP00000261845
MAPK7	Homo sapiens	ENSG00000166484	ENSP00000378968
MAPK8	Homo sapiens	ENSG00000107643	ENSP00000363304
MAPK9	Homo sapiens	ENSG00000050748	ENSP00000394560
MAPK10	Homo sapiens	ENSG00000109339	ENSP00000493435
MAPK11	Homo sapiens	ENSG00000185386	ENSP00000333685
MAPK12	Homo sapiens	ENSG00000188130	ENSP00000215659
MAPK13	Homo sapiens	ENSG00000156711	ENSP00000211287
MAPK14	Homo sapiens	ENSG00000112062	ENSP00000229794
MAPK15	Homo sapiens	ENSG00000181085	ENSP00000337691
mapk1	Danio rerio	ENSDARG00000111915	ENSDARP00000038550
mapk3	Danio rerio	ENSDARG00000070573	ENSDARP00000094521
mapk4	Danio rerio	ENSDARG00000110581	ENSDARP00000115527
mapk6	Danio rerio	ENSDARG00000032103	ENSDARP00000130447
mapk7	Danio rerio	ENSDARG00000023110	ENSDARP00000119429
mapk8a	Danio rerio	ENSDARG00000031888	ENSDARP00000119001
mapk8b	Danio rerio	ENSDARG00000009870	ENSDARP00000012611
mapk9	Danio rerio	ENSDARG00000077364	ENSDARP00000099157
mapk10	Danio rerio	ENSDARG00000102730	ENSDARP00000131673
mapk11	Danio rerio	ENSDARG00000045836	ENSDARP00000034350
mapk12a	Danio rerio	ENSDARG00000042021	ENSDARP00000011298
mapk12b	Danio rerio	ENSDARG00000006409	ENSDARP00000020408
mapk13	Danio rerio	ENSDARG00000058470	ENSDARP00000075784
mapk14a	Danio rerio	ENSDARG00000000857	ENSDARP00000147688
mapk14b	Danio rerio	ENSDARG00000028721	ENSDARP00000035686
mapk15	Danio rerio	ENSDARG00000100822	ENSDARP00000135500

## Sheet: Table S3
Table S3. Primers used in this study
mapk1	mapk1-q-F	TTGGAGAAGGTGCATACGGC
	mapk1-q-R	ACAGGTCCAACGCTTTAGGG
mapk3	mapk3-q-F	CTGGACCAGCTCAACCACAT
	mapk3-q-R	AGGTTAGCATGCGGTCCAAT
mapk4	mapk4-q-F	AAGGTTACTCGAGCAAGGGC
	mapk4-q-R	CATGTGAGCGGTGTACCTGT
mapk6	mapk6-q-F	TGAGGAGGTTGAGTCCGAGA
	mapk6q-R	TTCAGAGGAATGTCACCCGC
mapk7	mapk7-q-F	CGACATCACCTCGCTCAGAT
	mapk7-q-R	AACTCTCTCACCTCGAGCCT
mapk8a	mapk8a-q-F	TAATGGAGCTGATGGACGCC
	mapk8a-q-R	ACTCCTGGGATGGTGTTCCC
mapk8b	mapk8b-q-F	AGGCATTGTCTGCTCTGCAT
	mapk8b-q-R	CCACGTAAGGGGTCATGAGG
mapk9	mapk9-q-F	GGGTATCGTCTGCTCTGCTC
	mapk9-q-R	CCACACGTGGATGTAAGGGT
mapk10	mapk10-q-F	ACGCCAAGAGAGCATACAGG
	mapk10-q-R	CGGGTCGTACCACACATTGA
mapk11	mapk11-q-F	CGGGAGAATCTCAGCCAGTG
	mapk11-q-R	TCCAATGTGCGATCCTTGCT
mapk12a	mapk12a-q-F	GACGGGGGCATATGGTACAG
	mapk12a-q-R	CTGCGAGGAAGGATACGGTC
mapk12b	mapk12b-q-F	CTGCCTCTGGAGCAATGGAA
	mapk12b-q-R	AGAGTGAGTGCATCTTGCCC
mapk13	mapk13-q-F	CACTGCTGATGGTGCATTGG
	mapk13-q-R	TATGACGTGGGCTCTGTCCA
mapk14a	mapk14a-q-F	GACTTTGGTCTGGCTCGACA
	mapk14a-q-R	GGTCGAAAGGTTCAGCCTCA
mapk14b	mapk14b-q-F	CGTATGCTCCGCGTTAGACT
	mapk14b-q-R	GATACTGGGCGAAGTACGGG
β-actin	β-actin-q-F	AGCCATCCTTCTTGGGTATG
	β-actin-q-R	GGTGGGGCGATGATCTTGAT

## Sheet: Table S4
		Table S4 Mapk gene orthologs in the genomes of 24 species
		Mammals			Aves	Reptilia		Amphibia	Actinopterygii													Sarcopterygii	Chondrichthyes	Cyclostomata	Urochorda
gene symbol	common name	Homo sapiens	Mus musculus	Ornithorhynchus anatinus	Gallus gallus	Sphenodon punctatus	Anolis carolinensis	Xenopus tropicalis	Scleropages formosus	Paramormyrops kingsleyae	Oncorhynchus mykiss	Periophthalmus magnuspinnatus	Sinocyclocheilus anshuiensis	Sinocyclocheilus grahami	Sinocyclocheilus rhinocerous	Astyanax mexicanus	Astyanax mexicanus (Pachon cavefish)	Lepisosteus oculatus	Hypophthalmichthys nobilis	Danio rerio	Takifugu rubripes	Latimeria chalumnae	Callorhinchus milii	Petromyzon marinus	Ciona intestinalis
MAPK1	erk2	1	1	1	0	1	1	1	1	1	2	1	2	2	2	1	1	1	1	1	1	1	1	1	1
MAPK3	erk1	1	1	1	1	1	1	0	2	1	2	1	2	2	2	1	1	0	1	1	1	1	0	0	1
MAPK4	erk4	1	1	1	1	1	1	1	1	1	2	2	2	2	2	2	1	1	1	1	1	1	1	0	0
MAPK6	erk3	1	1	1	1	2	1	1	2	2	2	1	2	2	2	1	1	1	1	1	1	1	1	1	1
MAPK7	erk5	1	1	1	1	1	1	1	1	1	1	1	2	1	2	1	1	1	1	1	1	1	0	0	0
MAPK8	jnk1	1	1	1	1	1	1	1	2	2	4	2	4	4	4	2	2	1	2	3	2	1	1	1	0
MAPK9	jnk2	1	1	1	1	1	1	0	2	2	2	1	2	2	2	1	1	1	1	1	1	1	1	0	0
MAPK10	jnk3	1	1	1	1	1	1	1	1	2	2	1	2	2	2	1	1	1	1	1	1	1	1	1	0
MAPK11	p38β	1	1	1	1	1	1	1	1	1	2	1	2	2	2	1	1	0	1	1	1	1	1	0	0
MAPK12	p38γ	1	1	0	1	0	0	0	1	1	4	2	2	4	4	2	2	1	2	2	2	1	1	1	0
MAPK13	p38δ	1	1	1	1	0	0	1	1	1	1	1	1	2	2	1	1	1	1	1	1	1	1	0	0
MAPK14	p38α	1	1	0	1	0	1	1	1	2	4	2	3	6	4	2	2	1	2	2	2	1	1	2	0
MAPK15	erk7/8	1	1	1	1	1	1	1	1	1	2	1	2	1	2	1	1	1	0	1	1	1	1	1	0
Total		13	13	11	12	11	11	10	17	18	30	17	28	32	32	17	16	11	15	17	16	13	11	8	3

## Sheet: Table S5
Table S5. List of 15 mapk genes identified in bighead carp with relevant information.
Number	Gene name	Class	CDS	Gene（bp)	Protein	Protein(aa)	PI	MWs(kDa)	Localization
1	mapk1	ERK	ATGGCGACAGCTGCGGTATCTGCCCCTGCTGGCGGCGGCCCGAACCCCGGATCCGGTGCC GAGATGGTCCGCGGTCAGGCTTTCGATGTCGGGCCGCGCTACAGCAACCTCTCGTACATT GGAGAAGGTGCATACGGCATGGTTTGCTCAGCGTATGATCGTGATAATAAAGTGCGTGTG GCGATAAAGAAGATCAGTCCGTTTGAGCACCAGACGTACTGTCAGCGCACACTCCGTGAG ATTAAAATCCTGCTCCGCTTCAAGCACGAGAACATCATCGGCATCAATGACATCATCCGC ACACCCACCATCGACCAGATGAAAGACGTCTACATTGTACAGGATCTGATGGAGACAGAC TTATACAAGCTGTTGAAGACGCAGCACTTGAGC…	1110	MATAAVSAPAGGGPNPGSGAEMVRGQAFDVGPRYSNLSYIGEGAYGMVCSAYDRDNKVRV AIKKISPFEHQTYCQRTLREIKILLRFKHENIIGINDIIRTPTIDQMKDVYIVQDLMETD LYKLLKTQHLSNDHICYFLYQILRGLKYIHSANVLHRDLKPSNLLLNTTCDLKICDFGLA RVADPDHDHTGFLTEYVATRWYRAPEIMLNSKGYTKSIDIWSVGCILAEMLSNRPIFPGK HYLDQLNHILGILGSPSQEDLNCIINIKARNYLLSLPLRCKVPWNRLFPNADPKALDLLD KMLTFNPHKRIEVEEALAHPYLEQYYDPTDEPVAEAPFKFEMELDDLPKETLKELIFEET ARFQTAFRP	369	5.01	92.78	Cy, Nu
2	mapk3	ERK	ATGGCGACAGCTGCGGTATCTGCCCCTGCTGGCGGCGGCCCGAACCCCGGATCCGGTGCC GAGATGGTCCGCGGTCAGGCTTTCGATGTCGGGCCGCGCTACAGCAACCTCTCGTACATT GGAGAAGGTGCATACGGCATGGTTTGCTCAGCGTATGATCGTGATAATAAAGTGCGTGTG GCGATAAAGAAGATCAGTCCGTTTGAGCACCAGACGTACTGTCAGCGCACACTCCGTGAG ATTAAAATCCTGCTCCGCTTCAAGCACGAGAACATCATCGGCATCAATGACATCATCCGC ACACCCACCATCGACCAGATGAAAGACGTCTACATTGTACAGGATCTGATGGAGACAGAC TTATACAAGCTGTTGAAGACGCAGCACTTGAGC…	1159	MAESGSSAAAAGAAGSNSSAAGAGGAVAPGGANGAAGPKPGLESVKGQNFDVGPRYTDLQ YIGEGAYGMVCSAFDNVNKIRVAIKKISPFEHQTYCQRTLREIKILLRFRHENIIGINDI LRARRIEYMRDVYIVQDLMETDLYKLLKTQQLSNDHICYFLYQILRGLKYIHSANVLHRD LKPSNLLINTTCDLKICDFGLARIADPEHDHTGFLTEYVATRWYRAPEIMLNSKGYTMSI DIWSVGCILAEMLSNRPIFPGKHYLDQLNHILGILGSPSQDDLNCIINMKARNYLQSLPQ KPKIPWTKLFPKADNKALDLLDRMLTFNPIKRITVEEALAHPYLEQYYDPSDE	353	5.01	87.93	Cy, Nu
3	mapk4	ERK	ATGGCCTGGCAAAATACATCCCCATTCCGATATGGCTTTGACCTGGGGGGACATTACCAG GATCTGCGTCCTCTGGGCATGGGAGCATCTGGCCTCGTCCTCTCTGCGGTGGACAGGCGC AGTGGCCTGCGTGTGGCAGTGAAGAAGTTGGTAATGCGAGATGCCGTCAGTGTAAAACAC GCTCTGAGGGAGGTGAAGATCACCCGCCGCCTTCAGCATGAGAACGTGGTTAGGGTGTAT GACGTGTTGGGGCCGTCCGGTCACCCTTTACCACGTGACTTGACCCATGTGCCGGCAATA TACATCGTGCAAGAGTGTATGGAAACTGACCTGGCAAGGTTACTCGAGCAAGGGCCGTTG CCAGCAGAACACGCCACCCTGCTTTTTTATCAG…	1065	MAWQNTSPFRYGFDLGGHYQDLRPLGMGASGLVLSAVDRRSGLRVAVKKLVMRDAVSVKH ALREVKITRRLQHENVVRVYDVLGPSGHPLPRDLTHVPAIYIVQECMETDLARLLEQGPL PAEHATLLFYQLLRGLKFIHSANVLHRDLKPANIFINTEQMLLKIGDFGLARIVDPHYSH KGYLSEGMVTKWYRSPRLLLSPNNYTKAIDMWAAGCILAEMLTGRMLFAGIDFLECILTF NPMDRLTAEAALSHPYLQRYSCPQDEPVSLQPFRIEDELEDSVVTEHGHALSSHWDRYTA HMSHMRHSDLSTPRVVSFVTVFLALTVPLLLTQTYDNIKNTLALLQGMLLNLYS	354	5.02	88.78	Cy, Nu
4	mapk6	ERK	ATGGCAGAGAAATTTGAAAGCCTTATGAACATTCACGGCTTCGATCTGGGCCCTCGCTAC ATGGACCTGAAGCCGCTGGGCTACGGGGGCAACGGACTGGTCTTTTCCGCTGTCGACACC GATTGTGATAAGAGGGTCGCTGTGAAAAAGATTGTCTTGACCGACCCTCAGAGCGTCAAA CATGCACTACGCGAAATCAAAATCATACGCAGACTCGATCACGACAACATCGTGAAGGTG TTCGAAACCCTGGGGCCCAGTGGCCGGAGGCTTACGGAGGACGTGAGCTCTCTGACGGAA GTCAACTCCGTGTACATCGTACAAGAGTACATGGAAACCGACCTCTGTAAAGTACTGGAA CAGGGCTTGTTGTCCGAGGATCATGCACGGCTG…	2187	Hy_mapk6 MAEKFESLMNIHGFDLGPRYMDLKPLGYGGNGLVFSAVDTDCDKRVAVKKIVLTDPQSVK HALREIKIIRRLDHDNIVKVFETLGPSGRRLTEDVSSLTEVNSVYIVQEYMETDLCKVLE QGLLSEDHARLFMYQLLRGLKYIHSANVLHRDLKPANLFVNTEDLVLKIGDFGLARIMDP HYSHKGHLSEGLVTKWYRSPRLLLSPNNYTKAIDMWAAGCIFAEMLTGKTLFAGAHELEQ MQLILESIPVVHEEDRLELQSVIPVFIRNDMSEPHTPLAKLLPGVSPEALDFLEKILTFN PMDRLTAEEALAHPYMSDYSFPLDEPVSLHPFHIEDEVDDILLMDESHSHIYNWDRYHES QFSDQDWHLHSTHEVDDVQRDPRA…	728	4.87	180.39	Cy
5	mapk7	ERK	ATGTCATCCAATGAGAGGGACGAGACAAATGACACTCAAGCAGTGCCGGCCCGTAAAGCC TCAGAGGGCAACAGCAGGAGAGAGGGCGACACTGACAACAACCATCACAGAAGCGTTACA GAAGGACCCCCTCAACCTAGCGATGACACGTCCATTGTAACAGATACAACTACTGTTGCA GATAAGAACTTGGCTCTGCTCAAAGCCCACTCCTTAGATGTGAAGTTTGAAGTTGGCGAA GAATATGATGTTATTGAGACCATTGGCACAGGTGCTTATGGTGTGGTCTCATCAGCCCGA AGACGAGACAATGGCCAGCAGGTGGCAATAAAGAAGATCCCTAATGCCTTTGAGGTTGTG ACGAATGCCAAACGCACGTTGAGAGAGCTGAAG…	1917	>Hy_mapk7 MSSNERDETNDTQAVPARKASEGNSRREGDTDNNHHRSVTEGPPQPSDDTSIVTDTTTVA DKNLALLKAHSLDVKFEVGEEYDVIETIGTGAYGVVSSARRRDNGQQVAIKKIPNAFEVV TNAKRTLRELKILKHFKHDNIIAIKDILQPVVPHSAFKSVYVVLDLMESDLHQIIHSRQP LTPEHTRYFLYQLLRGLKYIHSANVIHRDLKPSNLLVNENCELKIGDFGMARGLSASHSE ESRSFMTEYVATRWYRAPELMLSLHHYSLAIDLWSVGCIFGEMLGRRQMFPGKNYVHQLQ LILSVLGTPPESIVSTIGSDRVRSYVRSLPSKTAEPLAALYPQAEPNALDLLAAMLRFDP RERISACQALEHPYLAKYHDPDD…	638	4.89	158.75	Cy
6	mapk11	p38	ATGTCGACAAGACCGGGATTCTACCGGCAAGAACTAAACAAGACTGTCTGGGAGGTGCCA GAACGATACCAGAATCTCACACCGGTTGGATCGGGGGCATATGGCTCAGTATGCTCAGCA TATGATGTGCGCCTCCGTCAGAAAGTGGCTGTTAAGAAGCTCTCCAGGCCTTTCCAGTCC CTCATCCACAGCAGAAGAACGTACAGAGAACTAAGACTGCTCAAACACATGAAGCATGAG AATGTTATTGGACTGCTGGATGTTTTCACCCCAGCAGCTTCTCTTGAAGAATTCAATGAG GTCTATCTTGTGACCAACCTGATGGGAGCGGATCTCAACAACATTGTCAAATTTCAAAGA CTATCAGATGAACATGTACAGTTCCTCATCTAT…	1011	>Hy_mapk11 MSTRPGFYRQELNKTVWEVPERYQNLTPVGSGAYGSVCSAYDVRLRQKVAVKKLSRPFQS LIHSRRTYRELRLLKHMKHENVIGLLDVFTPAASLEEFNEVYLVTNLMGADLNNIVKFQR LSDEHVQFLIYQLLRGLKYIHSAGLIHRDLKPSNVAVNEDCELRILDFGLARQTDDEMTG YVATRWYRAPEIMLNWMHYNQTVDIWSVGCIMGELLKGKVLFPGNDYIDQLKRIMEMVGT PTPDVLKKISSEHAQKYIQSLPHMPQQDLGKIFRGANPMAVDLLKKMLVLDCDGRISASE ALCHPYFSQYHDPEDEPEAPPYDQTHESKDRTLEEWK	337	5.07	82.83	Cy, Nu
7	mapk12a	p38	>Hy_mapk12a ATGTCAGTCCGATCAAGACCTGGATATTATCGCCAGGAGGTAAATAAAACCGTTTGGGAG GTACCGGAGAGATACAAAGATCTGAAACAGGTGGGGACGGGGGCATATGGTACAGTATGC TATGCGTTTGACCGGAGGACAGGAGCAAAGGTGGCCATCAAGAAACTCCATCGTCCCTTC CAGTCTGACCTGTTTGCCAAAAGAGCTTATCGGGAGCTCAGGCTGCTCAAACACATGAAG CATGATAATGTAGGACACCAAAGATTGATACTGCATGCTCTCATCTGCCCTGTTGTTAAT TTAACAGATTTACAGTCTCATGTTATGCTTTACTTGGTCATGCCTTTTATGGGTACTGAT CTAGGAAAGTTAATGAAAATG…	948	>Hy_mapk12a MSVRSRPGYYRQEVNKTVWEVPERYKDLKQVGTGAYGTVCYAFDRRTGAKVAIKKLHRPF QSDLFAKRAYRELRLLKHMKHDNVGHQRLILHALICPVVNLTDLQSHVMLYLVMPFMGTD LGKLMKMERLSEDRVQYLVYQILRGLKDLKPGNLAINEECELKILDFGLARQADSEMTGY VVTRWYRAPEVILSWMHYTQTVDIWSVGCIMAEMLLGKPLFKGNDRILPRRKTAINVLES MLLLDPESRITAAEGLALPFFSEFREPEEETEAPPYDHSLDEADQSVEQWKRLTFTEILS FHPAPLVAESKETAL	315	5.09	77.26	Cy, Nu
8	mapk12b	p38	>Hy_mapk12b ATGTCACTGCGAACCAGGGCAGGATTTTATCGCCAGGACATAAACAGAACCGTTTGGGAC GTGCCGGAGAGATACAGAGATCTTATTCAGATAGGAACCGGAGCATACGGAACGGTCTGT TCAGCCATTGATCGTAAGACAGGAGTGCGTGTGGCCATCAAGAAACTCCACCGGCCATTC CAGTCCAAACTGTTCGCCAAACGCGCTTACAGAGAGCTACGACTCCTCAAGCATATGAAA CATGAGAATGTTATTGGGCTGCTGGATGTCTTTACCTCGGAAATCTTGTTGGACAGATTT CAGGATTTTTACCTGGTGATGCCGTTTATGGGAACTGATCTGGGAAAGCTGATGAAGATG GAGAGACTATCTGAGGACAGA…	1539	>Hy_mapk12b MSLRTRAGFYRQDINRTVWDVPERYRDLIQIGTGAYGTVCSAIDRKTGVRVAIKKLHRPF QSKLFAKRAYRELRLLKHMKHENVIGLLDVFTSEILLDRFQDFYLVMPFMGTDLGKLMKM ERLSEDRVQFLVYQILRGLKYIHSAGIIHRDLKPGNLAVNQDCELKILDFGLARQADSEM TGYVVTRWYRAPEVILNWMHYSQTVDIWSVGCIMAEMLLGRTLFKGNDHLDQLREIMKIT GTPAPDFIMKLQSQDVTVSVLERMLVLDPDKRVSAAEALELPLFTEFREPEEETEALPYD HSMDNTELPLEQWKRRLETGRGGGSGRRGGNTDSSNSVLGTGRGLVQKTETGKMHSLSKS ISSDSPAVVEGVGLHDIPSKS…	512	4.97	125.14	Cy
9	mapk13	p38	>Hy_mapk13 ATGGAGTCACGGGTGGAATTCAGTCGACAGGAGATCAACAGTACGGTATGGGAAGTTCCG GAAAAGTACATTTGCTTGAAGCAGATCGGAACCGGAGCGTATGGCAGCGTGTGCTCGTCC ATCAACAATAAAACCAAAGAAAAGGTGGCCATCAAGAAGCTGCACCGGCCCTTTCAGTCG GAGATCTTTGCAAAGAGAGCCTATCGTGAACTGAGGCTACTCAAGCACATGAAACATGAA AATGTAATAGGCTTGCTAGACGTCTTCACTCCTGCCTCCAGACTGGATGACTTCCAAGAC TTCTACCTAGTGATGCCGTACATGTACACGGATCTCTCTAAAGTCAAGGGCATCCTTACG GAAGACCGTATCCAGTTCCTGG…	1005	>Hy_mapk13 MESRVEFSRQEINSTVWEVPEKYICLKQIGTGAYGSVCSSINNKTKEKVAIKKLHRPFQS EIFAKRAYRELRLLKHMKHENVIGLLDVFTPASRLDDFQDFYLVMPYMYTDLSKVKGILT EDRIQFLVYQMLCGLKYIHGAGIIHRDLKPGNLAVNQDCELKILDFGLARHAEAEMTGYV VTRWYRAPEVILNWMHYTQTVDIWSVGCIMGEMFNGKTLFKGKDYMDQLTQIMKVTGTPG PEFIEKLESPEAKSYIKSLPHYPRKDFSTLFPRASKKAVDLLEKMLVLDADARLTADGAL AHSYFDGLRDPEDWTEPTSYDDSYDNATLPLEEWK	335	5.07	81.93	Cy, Nu
10	mapk14a	p38	>Hy_mapk14a ATGCTTGAGTCATGTCCTTCTGTTTGTTTCAGCTCTGCATATGATGAAAAGTCAGGATTG AAGGTCGCCGTGAAGAAGCTGTCGAGGCCATTTCAGTCCATCATCCATGCCAAGCGGACC TACAGGGAATTGCGGCTACTCAAGCATATGAAACATGAGAATGTGATCGGCCTGCTGGAT GTTTTCACACCTGCCACCTCCCTGGAGGAGTTTAATGATGTGTACCTGGTGACTCATCTT ATGGGAGCTGACCTGAATAATATTGTAAAGTGTCAGAAGCTGACCGATGATCATGTTCAG TTCCTTATTTACCAGATCCTGCGAGGGCTTAAGGACTTGAAACCCAGTAATCTGGCAGTA AATGAAGACTGTGAACTTAAG…	870	>Hy_mapk14a MLESCPSVCFSSAYDEKSGLKVAVKKLSRPFQSIIHAKRTYRELRLLKHMKHENVIGLLD VFTPATSLEEFNDVYLVTHLMGADLNNIVKCQKLTDDHVQFLIYQILRGLKDLKPSNLAV NEDCELKILDFGLARHTDDEMTGYVATRWYRAPEIMLNWMHYNMTVDIWSVGCIMAELLT GRTLFPGTDHIDQLKLIMLLVGTPGPELLMKISSESVTVDLLEKMLVLDTDKRITAAEAL AHPYFAQYHDPDDEPEAEPFDQSFESQELDIEEWKRESSEEFLVFMWKML	290	5.11	71.49	Cy, Nu
11	mapk14b	p38	>Hy_mapk14b ATGTCCCACAAGGAGAGACCGACTTTCTATCGACAGGAGCTCAATAAGACCATATGGGAG GTGCCGGAGCGGTACCAGAGTTTATCTCCCGTGGGTTCTGGAGCTTATGGATCCGTATGC TCCGCGTTAGACTCAAAGTCAGGCCTGAGGGTTGCAGTCAAGAAGCTGTCCCGGCCCTTC CAGTCCATCATCCACGCCAAACGCACATACAGAGAACTGCGGCTGCTGAAACACATGAAA CACGAGAATATTTTGGACTTCGGTCTGGCCCGGCTGACTGACGATGAGATGACGGGATAT GTTGCCACACGATGGTACCGTGCCCCAGAGATCATGCTCAACTGGATGCACTACAACATG ACAGTGGACATCTGGTCGGTG…	678	>Hy_mapk14b MSHKERPTFYRQELNKTIWEVPERYQSLSPVGSGAYGSVCSALDSKSGLRVAVKKLSRPF QSIIHAKRTYRELRLLKHMKHENILDFGLARLTDDEMTGYVATRWYRAPEIMLNWMHYNM TVDIWSVGCIMAELLTGRTLFPGTDPVDLLEKMLVLDTDKRITASQALAHPYFAQYHDPD DEPEAEPYDQSFESRDLEIDEWKRLTYEEVVSFEPPMFDGDEMES	225	5.11	55.44	Cy, Nu
12	mapk8a	JNK	>Hy_mapk8a ATGAACAAAAATAAGCGAGAAAAAGAGTTCTACAGCGTAGATGTGGGTGATTCGACATTC ACAGTGTTGAAGCGGTATCAGAATCTAAGACCCATTGGCTCGGGTGCTCAGGGAATAGTC TGCTCAGCGTATGACCACAACCTTGAGCGAAATGTGGCTATAAAGAAACTCAGCCGGCCT TTTCAGAATCAGACTCATGCCAAACGCGCATACAGAGAGCTGGTGCTCATGAAGTGTGTC AACCATAAAAATATAATAGGGCTCTTAAATGTTTTTACACCACAAAAAACATTAGAAGAA TTCCAAGATGTTTACCTAGTAATGGAGCTGATGGACGCCAACCTCTGCCAAGTCATTCAG ATGGAGCTGGACCACGAGCGGC…	1284	>Hy_mapk8a MNKNKREKEFYSVDVGDSTFTVLKRYQNLRPIGSGAQGIVCSAYDHNLERNVAIKKLSRP FQNQTHAKRAYRELVLMKCVNHKNIIGLLNVFTPQKTLEEFQDVYLVMELMDANLCQVIQ MELDHERLSYLLYQMLCGIKHLHSAGIIHRDLKPSNIVVKSDCTLKILDFGLARTAATGL LMTPYVVTRYYRAPEVILGMGYQANVDVWSVGCIMAEMVRGSVLFPGSDHIDQWNKVIEQ LGTPSQEFLMKLNQSVRTYVENRPRYTGYSFEKLFPDVLFPADSEHNKLKASQARDLLSK MLVIDASKRISVDEALQHPYINVWYDPTEVEAPPPLITDKQLDEREHTVEEWKELIYKEV LDWEERVKNGVIRGQPSPLGAA…	427	5.01	105.11	Cy, Nu
13	mapk8b	JNK	>Hy_mapk8b ATGAACAGGAATAAGCGTGAGAAAGAATATTACAGCATAGATGTAGGAGATTCAACGTTC ACCGTTTTGAAGCGCTATCAGAATTTAAGACCAATCGGGTCTGGAGCGCAAGGCATTGTC TGCTCTGCATATGACCACGTCCTTGAACGAAATGTTGCAATTAAGAAACTTAGCCGACCC TTTCAGAACCAAACCCATGCCAAACGGGCCTACAGAGAACTGGTCCTGATGAAATGTGTC AACCACAAAAACATAATTGGCTTGTTAAATGTGTTCACGCCACAGAAGACACTTGAAGAA TTCCAGGATGTTTATCTGGTGATGGAGCTGATGGATGCGAACCTGTGCCAGGTCATCCAG ATGGAGCTGGACCACGAGAGAC…	1290	>Hy_mapk8b MNRNKREKEYYSIDVGDSTFTVLKRYQNLRPIGSGAQGIVCSAYDHVLERNVAIKKLSRP FQNQTHAKRAYRELVLMKCVNHKNIIGLLNVFTPQKTLEEFQDVYLVMELMDANLCQVIQ MELDHERLSYLLYQMLCGIKHLHAAGIIHRDLKPSNIVVKSDCTLKILDFGLARTAATGL LMTPYVVTRYYRAPEVILGMGYQANVDVWSVGCIMAEMVRGSVLFPGTDHIDQWNKVIEQ LGTPSQEFMMKLNQSVRTYVENRPRYAGYSFEKLFPDVLFPADSDHNKLKASQARDLLSK MLVIDASKRISVDEALQHPYINVWYDPSEVEAPPPAITDKQLDEREHTVEEWKELIYKEV LDWEERTKNGVIRGQPASLGAA…	429	4.99	105.6	Cy, Nu
14	mapk9	JNK	>Hy_mapk9 ATGACCGAGGGGGAGGGACAGTTTTACAGCGTGCAGGTGGGTGACTCCACCTTTACGGTT CTCAGGAGGTACCAGCAGCTCCGCGCCATCGGATCCGGTGCCCAGGGTATCGTCTGCTCT GCTCTGGACACCGTACTTGGCATCCCAGTTGCTGTGAAGAAACTGAGCCGGCCCTTTCAG AACCAGACTCATGCGAAGAGGGCATACAGAGAGCTGGTTCTGCTCAAGTGTGTTAATCAC AAGAATATCATCCGTTTGCTTAACGTCTTCACACCACAGAAGTCATTAGAAGAGTTCCAG GATTTGTACTTGGTGATGGAGCTGATGGACGCTAGCCTTTGTCAGGTAATCCACATGGAC CTGGACCATGAGAGGATGTCTTA…	1194	>Hy_mapk9 MTEGEGQFYSVQVGDSTFTVLRRYQQLRAIGSGAQGIVCSALDTVLGIPVAVKKLSRPFQ NQTHAKRAYRELVLLKCVNHKNIIRLLNVFTPQKSLEEFQDLYLVMELMDASLCQVIHMD LDHERMSYLLYQILCGIRHLHSAGIIHRDLKPSNIVVKSDCTLKILDFGLARTACTNFMM TPYVVTRYYRAPEVILGMKYKENVDIWSVGCIMGEMVKGSVIFQGTDHIDQWNKVIEILG TPSLEFMNRLMETVRNYVMNKPQFPGVSFNELFPDWAFPSETEHDKIKTSQARDLLSKML VIDPESRISVQEALSHPYIHVWYDPAEADAPPPQISDKQLEEREHSIEQWKDGTVNSSAT ASQSSSINDISSMSTEQTLASDT…	397	5.01	98.16	Cy, Nu
15	mapk10	JNK	>Hy_mapk10 ATGAGCAAAAGCAAAGTGGACAACCAGTTCTACAGTGTGGAAGTAGGAGATTCCACCTTC ACAGTTCTCAAACGGTACCAAAATCTAAAGCCCATTGGTTCTGGGGCTCAGGGAATAGTG TGTGCTGGATATGACGCCGTCCTGGACAGAAATGTGGCCATTAAGAAACTCAGCAGACCC TTTCAGAACCAGACTCACGCCAAGAGAGCATACAGGGAGCTGGTGCTTATGAAATGTGTC AATCACAAAAACATCATCAGCTTATTAAATGTCTTCACACCACAGAAGTCTTTAGAGGAA TTCCAAGATGTTTACCTGGTCATGGAGCTGATGGACGCAAACCTTTGCCAGGTGATTCAG ATGGAACTGGACCATGAGAGGA…	1137	>Hy_mapk10 MSKSKVDNQFYSVEVGDSTFTVLKRYQNLKPIGSGAQGIVCAGYDAVLDRNVAIKKLSRP FQNQTHAKRAYRELVLMKCVNHKNIISLLNVFTPQKSLEEFQDVYLVMELMDANLCQVIQ MELDHERMSYLLYQMLCGIKHLHSAGIIHRDLKPSNIVVKSDCTLKILDFGLARTAGTSF MMTPYVVTRYYRAPEVILGMGYKENVDIWSVGCIMGEMVRHKILFPGRDYIDQWNKVIEQ LGTPSPEFMKKLQPTVRNYVENRPKYAGLTFPKLFPDCLFPADSEHNKLKASQARDLLSK MLIIDPAKRISVDEALQHPYINVWYDPAEVEAPPPQIYDKQLDEREHSIDEWKELIYKEV MNFEERTKNGVVKGQPSPS	379	5.03	92.81	Cy, Nu
Abbreviations： MWs, Molecular Weights; bp, base pair; aa, amino acid; pI, Isoelectric point; kDa, kilodalton; Cy, Cytoplasm; Nu:Nucleus.
Reference: 1.Kuo-Chen Chou and Hong-Bin Shen, A New Method for Predicting the Subcellular Localization of Eukaryotic Proteins with Both Single and Multiple Sites: Euk-mPLoc 2.0, PLoS ONE, 2010, 5: e9931; 2. Bjellqvist, B.,Hughes, G.J., Pasquali, Ch., Paquet, N., Ravier, F., Sanchez, J.-Ch., Frutiger, S. & Hochstrasser, D.F. The focusing positions of polypeptides in immobilized pH gradients can be…

## Sheet: Table S6
query_gene_symbol	dir_relative_to_tx	neighbor_symbol	Ac	Dr	Gg	Hs	Xt	species_list	n_species	n_total_hits	med_dist_bp
MAPK1	downstream		1	1	0	1	1	Ac Dr Hs Xt	4	21	-42776
MAPK1	downstream	PPIL2	1	1	0	1	1	Ac Dr Hs Xt	4	4	-14582.5
MAPK1	downstream	YPEL1	1	1	0	1	1	Ac Dr Hs Xt	4	4	-6322.5
MAPK1	downstream	CDC45	1	0	0	0	1	Ac Xt	2	2	210676
MAPK1	downstream	GP1BB	1	0	0	0	1	Ac Xt	2	2	384518
MAPK1	downstream	MRPL40	1	0	0	0	1	Ac Xt	2	2	177695
MAPK1	downstream	SEPTIN5	1	0	0	0	1	Ac Xt	2	2	308058
MAPK1	downstream	UFD1	1	0	0	0	1	Ac Xt	2	2	192268
MAPK1	downstream	5S_RRNA	0	1	0	0	0	Dr	1	2	-458028
MAPK1	downstream	ACA-MIR-5406	1	0	0	0	0	Ac	1	1	180746
MAPK1	downstream	ACA-MIR-5407	1	0	0	0	0	Ac	1	1	181145
MAPK1	downstream	ACA-MIR-5408A	1	0	0	0	0	Ac	1	1	178356
MAPK1	downstream	ACA-MIR-5452	1	0	0	0	0	Ac	1	1	174231
MAPK1	downstream	AIFM3	0	1	0	0	0	Dr	1	1	-467028
MAPK1	downstream	ARVCF	0	0	0	0	1	Xt	1	1	918894
MAPK1	downstream	C1H22ORF39	0	0	0	0	1	Xt	1	1	190003
MAPK1	downstream	CCDC116	0	0	0	1	0	Hs	1	1	-122821
MAPK1	downstream	CLDN26	0	1	0	0	0	Dr	1	1	-391593
MAPK1	downstream	CLDN5	0	0	0	0	1	Xt	1	1	275826
MAPK1	downstream	COMT	0	0	0	0	1	Xt	1	1	865769
MAPK1	downstream	COMT.2	0	0	0	0	1	Xt	1	1	883719
MAPK1	downstream	DGCR8	0	0	0	0	1	Xt	1	1	1317179
MAPK1	downstream	GAL3ST1A	0	1	0	0	0	Dr	1	1	-216591
MAPK1	downstream	GNB1L	0	0	0	0	1	Xt	1	1	642288
MAPK1	downstream	HIRA	0	0	0	0	1	Xt	1	1	145759
MAPK1	downstream	KSR2	0	1	0	0	0	Dr	1	1	-832219
MAPK1	downstream	LZTR1	0	1	0	0	0	Dr	1	1	-380805
MAPK1	downstream	MIR130B	0	0	0	1	0	Hs	1	1	-102233
MAPK1	downstream	MIR22B	0	1	0	0	0	Dr	1	1	-494049
MAPK1	downstream	MIR301B	0	0	0	1	0	Hs	1	1	-102556
MAPK1	downstream	P2RX2	0	1	0	0	0	Dr	1	1	-296949
MAPK1	downstream	PES	0	1	0	0	0	Dr	1	1	-267938
MAPK1	downstream	POLE	0	1	0	0	0	Dr	1	1	-361211
MAPK1	downstream	RFC5	0	1	0	0	0	Dr	1	1	-576158
MAPK1	downstream	RN7SL280P	0	0	0	1	0	Hs	1	1	-32642
MAPK1	downstream	SDF2L1	0	0	0	1	0	Hs	1	1	-113235
MAPK1	downstream	SI:CH211-240J18.2	0	1	0	0	0	Dr	1	1	-832403
MAPK1	downstream	SI:DKEY-98F17.5	0	1	0	0	0	Dr	1	1	-514448
MAPK1	downstream	TANGO2	0	0	0	0	1	Xt	1	1	1244706
MAPK1	downstream	TBX1	0	0	0	0	1	Xt	1	1	621549
MAPK1	downstream	TXNRD2	0	0	0	0	1	Xt	1	1	771818
MAPK1	downstream	VSIG10	0	1	0	0	0	Dr	1	1	-542663
MAPK1	downstream	WSB2	0	1	0	0	0	Dr	1	1	-555300
MAPK1	downstream	YDJC	0	0	0	1	0	Hs	1	1	-127448
MAPK1	downstream	ZGC:171242	0	1	0	0	0	Dr	1	1	-589449
MAPK1	upstream		1	1	0	1	1	Ac Dr Hs Xt	4	17	-129715
MAPK1	upstream	PPM1F	1	1	0	1	1	Ac Dr Hs Xt	4	4	22739
MAPK1	upstream	TOP3B	1	1	0	1	1	Ac Dr Hs Xt	4	4	28928.5
MAPK1	upstream	SDF2L1	1	1	0	0	1	Ac Dr Xt	3	3	-118931
MAPK1	upstream	YDJC	1	1	0	0	1	Ac Dr Xt	3	3	-147369
MAPK1	upstream	CLTCL1	1	0	0	0	1	Ac Xt	2	2	-437744
MAPK1	upstream	HIC2	1	0	0	0	1	Ac Xt	2	2	-252830
MAPK1	upstream	PI4KA	1	0	0	0	1	Ac Xt	2	2	-366840
MAPK1	upstream	SERPIND1	1	0	0	0	1	Ac Xt	2	2	-343264
MAPK1	upstream	SLC25A1	1	0	0	0	1	Ac Xt	2	2	-478234
MAPK1	upstream	SNAP29	1	0	0	0	1	Ac Xt	2	2	-376722
MAPK1	upstream	5S_RRNA	0	1	0	0	0	Dr	1	1	428023
MAPK1	upstream	ACA-MIR-130B	1	0	0	0	0	Ac	1	1	-105808
MAPK1	upstream	ACA-MIR-130C	1	0	0	0	0	Ac	1	1	-92528
MAPK1	upstream	ACA-MIR-301B	1	0	0	0	0	Ac	1	1	-93972
MAPK1	upstream	ACA-MIR-454	1	0	0	0	0	Ac	1	1	-104271
MAPK1	upstream	CCL19A.1	0	1	0	0	0	Dr	1	1	249015
MAPK1	upstream	CCL19A.2	0	1	0	0	0	Dr	1	1	268742
MAPK1	upstream	CKAP2L	0	1	0	0	0	Dr	1	1	444752
MAPK1	upstream	CNNM4B	0	1	0	0	0	Dr	1	1	367383
MAPK1	upstream	DGCR2	0	0	0	0	1	Xt	1	1	-593969
MAPK1	upstream	GSC2	0	0	0	0	1	Xt	1	1	-546537
MAPK1	upstream	IGLV10-67	0	0	0	1	0	Hs	1	1	288081
MAPK1	upstream	IGLV4-69	0	0	0	1	0	Hs	1	1	275397
MAPK1	upstream	IGLVI-68	0	0	0	1	0	Hs	1	1	277208
MAPK1	upstream	IGLVI-70	0	0	0	1	0	Hs	1	1	270539
MAPK1	upstream	IGLVIV-65	0	0	0	1	0	Hs	1	1	314688
MAPK1	upstream	IGLVIV-66-1	0	0	0	1	0	Hs	1	1	302896
MAPK1	upstream	IGLVV-66	0	0	0	1	0	Hs	1	1	305540
MAPK1	upstream	MIR130B	0	1	0	0	0	Dr	1	1	194480
MAPK1	upstream	MIR130C-2	0	1	0	0	0	Dr	1	1	183977
MAPK1	upstream	MIR301B	0	1	0	0	0	Dr	1	1	184502
MAPK1	upstream	MIR454B	0	1	0	0	0	Dr	1	1	191456
MAPK1	upstream	MPPE1P2	0	0	0	1	0	Hs	1	1	129745
MAPK1	upstream	PPM1F-AS1	0	0	0	1	0	Hs	1	1	182732
MAPK1	upstream	PRAMENP	0	0	0	1	0	Hs	1	2	235630
MAPK1	upstream	RNA5SP493	0	0	0	1	0	Hs	1	1	36897
MAPK1	upstream	SEC14L8	0	1	0	0	0	Dr	1	1	322975
MAPK1	upstream	SI:CH211-230G14.3	0	1	0	0	0	Dr	1	1	458447
MAPK1	upstream	SI:CH211-230G14.6	0	1	0	0	0	Dr	1	1	416230
MAPK1	upstream	TCTN2	0	1	0	0	0	Dr	1	1	289692
MAPK1	upstream	UBE2L3	0	0	0	0	1	Xt	1	1	-224670
MAPK1	upstream	UBE2L3B	0	1	0	0	0	Dr	1	1	232656
MAPK1	upstream	XTR-MIR-130B	0	0	0	0	1	Xt	1	1	-146662
MAPK1	upstream	XTR-MIR-130C	0	0	0	0	1	Xt	1	1	-137812
MAPK1	upstream	XTR-MIR-301-2	0	0	0	0	1	Xt	1	1	-138657
MAPK1	upstream	XTR-MIR-454	0	0	0	0	1	Xt	1	1	-144530
MAPK10	downstream		1	1	1	1	1	Ac Dr Gg Hs Xt	5	39	-585448
MAPK10	downstream	ARHGAP24	1	1	0	1	1	Ac Dr Hs Xt	4	4	-170954
MAPK10	downstream	CDS1	1	0	0	1	1	Ac Hs Xt	3	3	-744979
MAPK10	downstream	WDFY3	1	0	0	1	1	Ac Hs Xt	3	3	-709105
MAPK10	downstream	GPAT3	1	0	0	0	1	Ac Xt	2	2	-1394230
MAPK10	downstream	HELQ	1	0	0	0	1	Ac Xt	2	2	-1435207
MAPK10	downstream	NKX6-1	0	0	0	1	1	Hs Xt	2	2	-1.12842e+06
MAPK10	downstream	5S_RRNA	0	1	0	0	0	Dr	1	1	457118
MAPK10	downstream	ABRAXAS1	1	0	0	0	0	Ac	1	1	-1269464
MAPK10	downstream	ALPK2	0	1	0	0	0	Dr	1	1	1290245
MAPK10	downstream	BMP3	0	0	1	0	0	Gg	1	1	-487518
MAPK10	downstream	CCBE1	0	1	0	0	0	Dr	1	1	1001351
MAPK10	downstream	CLDN23	0	0	0	0	1	Xt	1	1	-1774630
MAPK10	downstream	CNOT6L	0	0	0	0	1	Xt	1	1	-2025092
MAPK10	downstream	COQ2	1	0	0	0	0	Ac	1	1	-1356957
MAPK10	downstream	CPLX4A	0	1	0	0	0	Dr	1	1	1163670
MAPK10	downstream	ESM1	0	1	0	0	0	Dr	1	1	411137
MAPK10	downstream	FGF5	0	0	1	0	0	Gg	1	1	-620149
MAPK10	downstream	GRP	0	1	0	0	0	Dr	1	1	1189710
MAPK10	downstream	HCN1	0	1	0	0	0	Dr	1	1	677800
MAPK10	downstream	HERC7	0	1	0	0	0	Dr	1	1	421242
MAPK10	downstream	HPSE	1	0	0	0	0	Ac	1	1	-1334836
MAPK10	downstream	HSD17B11	0	0	1	0	0	Gg	1	1	-234788
MAPK10	downstream	HSD17B13	0	0	1	0	0	Gg	1	1	-222155
MAPK10	downstream	IBSP	0	0	1	0	0	Gg	1	1	-266670
MAPK10	downstream	KLHL8	0	0	1	0	0	Gg	1	1	-213404
MAPK10	downstream	LIN54	0	0	0	0	1	Xt	1	1	-1742956
MAPK10	downstream	LMAN1	0	1	0	0	0	Dr	1	1	1125658
MAPK10	downstream	MEPE	0	0	1	0	0	Gg	1	1	-270711
MAPK10	downstream	MFHAS1	0	0	0	0	1	Xt	1	1	-1825843
MAPK10	downstream	MIR122	0	1	0	0	0	Dr	1	1	1305247
MAPK10	downstream	MIR4451	0	0	0	1	0	Hs	1	1	-267539
MAPK10	downstream	NEDD4L	0	1	0	0	0	Dr	1	1	1314082
MAPK10	downstream	NUDT9	0	0	1	0	0	Gg	1	1	-243792
MAPK10	downstream	OACYL	0	1	0	0	0	Dr	1	1	1252652
MAPK10	downstream	PKD2	0	0	1	0	0	Gg	1	1	-297634
MAPK10	downstream	PRKG2	0	0	1	0	0	Gg	1	1	-323053
MAPK10	downstream	PTPN13	0	0	1	0	0	Gg	1	1	-130713
MAPK10	downstream	RASGEF1B	0	0	1	0	0	Gg	1	1	-444125
MAPK10	downstream	RN7SKP48	0	0	0	1	0	Hs	1	1	-889511
MAPK10	downstream	RN7SL552P	0	0	0	1	0	Hs	1	1	-1302282
MAPK10	downstream	RNU6-469P	0	0	0	1	0	Hs	1	1	-1103621
MAPK10	downstream	RPL3P13	0	0	0	1	0	Hs	1	1	-1445703
MAPK10	downstream	RX3	0	1	0	0	0	Dr	1	1	1179978
MAPK10	downstream	SEC31A	0	0	0	0	1	Xt	1	1	-1665484
MAPK10	downstream	SI:CH211-233A1.4	0	1	0	0	0	Dr	1	1	1162161
MAPK10	downstream	SI:DKEY-277M11.2	0	1	0	0	0	Dr	1	1	1306838
MAPK10	downstream	SPARCL1	0	0	1	0	0	Gg	1	1	-255897
MAPK10	downstream	SPP1	0	0	1	0	0	Gg	1	1	-282205
MAPK10	downstream	WDFY3-AS1	0	0	0	1	0	Hs	1	1	-1193393
MAPK10	downstream	WDFY3-AS2	0	0	0	1	0	Hs	1	1	-1024473
MAPK10	downstream	ZNF532	0	1	0	0	0	Dr	1	1	1197337
MAPK10	upstream		1	1	1	1	1	Ac Dr Gg Hs Xt	5	33	839908
MAPK10	upstream	KLHL8	1	0	0	1	1	Ac Hs Xt	3	3	614821
MAPK10	upstream	PTPN13	1	1	0	1	0	Ac Dr Hs	3	3	295333
MAPK10	upstream	AFF1	0	0	0	1	1	Hs Xt	2	2	709968
MAPK10	upstream	HSD17B13	1	0	0	0	1	Ac Xt	2	2	495156
MAPK10	upstream	5S_RRNA	0	1	0	0	0	Dr	1	2	-922370
MAPK10	upstream	ABCG2	1	0	0	0	0	Ac	1	1	1027047
MAPK10	upstream	ARHGAP24	0	0	1	0	0	Gg	1	1	123697
MAPK10	upstream	ARPC1AP4	0	0	0	1	0	Hs	1	1	923259
MAPK10	upstream	C4ORF36	0	0	0	1	0	Hs	1	2	891332
MAPK10	upstream	CASP21	0	1	0	0	0	Dr	1	1	-1042643
MAPK10	upstream	COPS4	0	0	1	0	0	Gg	1	1	332903
MAPK10	upstream	COQ2	0	0	1	0	0	Gg	1	1	493978
MAPK10	upstream	CRB2A	0	1	0	0	0	Dr	1	1	-1097402
MAPK10	upstream	DENND1A	0	1	0	0	0	Dr	1	1	-1149117
MAPK10	upstream	ENOPH1	0	0	1	0	0	Gg	1	1	460892
MAPK10	upstream	F2R	0	1	0	0	0	Dr	1	3	-1529372
MAPK10	upstream	F2R2.2	0	1	0	0	0	Dr	1	1	-1577646
MAPK10	upstream	FAM175A	0	0	1	0	0	Gg	1	1	529345
MAPK10	upstream	GAPDHP60	0	0	0	1	0	Hs	1	1	1217085
MAPK10	upstream	GGA-MIR-1804	0	0	1	0	0	Gg	1	1	466752
MAPK10	upstream	HELQ	0	0	1	0	0	Gg	1	1	510986
MAPK10	upstream	HNRNPD	0	0	1	0	0	Gg	1	1	470724
MAPK10	upstream	HNRNPDL	0	0	1	0	0	Gg	1	1	465803
MAPK10	upstream	HPSE	0	0	1	0	0	Gg	1	1	503491
MAPK10	upstream	IBSP	1	0	0	0	0	Ac	1	1	828796
MAPK10	upstream	LHX2A	0	1	0	0	0	Dr	1	1	-1168631
MAPK10	upstream	LIN54	0	0	1	0	0	Gg	1	1	343742
MAPK10	upstream	MAPK10-AS1	0	0	0	1	0	Hs	1	1	127905
MAPK10	upstream	MIR4452	0	0	0	1	0	Hs	1	1	552475
MAPK10	upstream	MRPS18C	0	0	1	0	0	Gg	1	1	508472
MAPK10	upstream	NEK6	0	1	0	0	0	Dr	1	1	-1218574
MAPK10	upstream	NR5A1B	0	1	0	0	0	Dr	1	1	-1299187
MAPK10	upstream	NR6A1B	0	1	0	0	0	Dr	1	1	-1377524
MAPK10	upstream	OLFML2A	0	1	0	0	0	Dr	1	1	-1431258
MAPK10	upstream	PKD2	1	0	0	0	0	Ac	1	1	966801
MAPK10	upstream	PLAC8L1	0	0	1	0	0	Gg	1	1	485086
MAPK10	upstream	PLACL2	0	0	1	0	0	Gg	1	1	487254
MAPK10	upstream	PPM1K	1	0	0	0	0	Ac	1	1	1074876
MAPK10	upstream	PSMB7	0	1	0	0	0	Dr	1	1	-1234402
MAPK10	upstream	RN7SKP96	0	0	0	1	0	Hs	1	1	346311
MAPK10	upstream	RPL6P13	0	0	0	1	0	Hs	1	1	880184
MAPK10	upstream	SCD5	0	0	1	0	0	Gg	1	1	424949
MAPK10	upstream	SCPPPQ1	1	0	0	0	0	Ac	1	1	720417
MAPK10	upstream	SDAD1	0	1	0	0	0	Dr	1	1	-209209
MAPK10	upstream	SEC31A	0	0	1	0	0	Gg	1	1	388536
MAPK10	upstream	SEPTIN11	0	0	0	0	1	Xt	1	1	1313814
MAPK10	upstream	SHROOM3	0	0	0	0	1	Xt	1	1	862042
MAPK10	upstream	SI:DKEY-163M14.3P	0	1	0	0	0	Dr	1	1	-1517924
MAPK10	upstream	SI:DKEY-163M14.5P	0	1	0	0	0	Dr	1	1	-1548191
MAPK10	upstream	SLC10A6	0	0	0	1	0	Hs	1	1	833461
MAPK10	upstream	SOWAHB	0	0	0	0	1	Xt	1	1	1230536
MAPK10	upstream	SPP1	1	0	0	0	0	Ac	1	1	925466
MAPK10	upstream	STBD1	0	0	0	0	1	Xt	1	1	713895
MAPK10	upstream	TECRP1	0	0	0	1	0	Hs	1	1	959662
MAPK10	upstream	THAP6	0	0	1	0	0	Gg	1	1	383671
MAPK10	upstream	TMEM150C	0	0	1	0	0	Gg	1	1	442674
MAPK10	upstream	U2	1	0	0	0	0	Ac	1	1	988891
MAPK11	downstream		1	0	1	1	1	Ac Gg Hs Xt	4	29	-192340
MAPK11	downstream	MAPK12	1	0	1	1	1	Ac Gg Hs Xt	4	4	-29084
MAPK11	downstream	MLC1	1	0	1	1	1	Ac Gg Hs Xt	4	4	-255981
MAPK11	downstream	MOV10L1	1	0	1	1	1	Ac Gg Hs Xt	4	4	-231244
MAPK11	downstream	TRABD	1	0	1	1	1	Ac Gg Hs Xt	4	4	-130234
MAPK11	downstream	TUBGCP6	1	0	1	1	1	Ac Gg Hs Xt	4	4	-72993
MAPK11	downstream	HDAC10	1	0	1	1	0	Ac Gg Hs	3	3	-76785
MAPK11	downstream	IL17REL	0	0	1	1	1	Gg Hs Xt	3	3	-271902
MAPK11	downstream	PANX2	1	0	1	1	0	Ac Gg Hs	3	3	-236681
MAPK11	downstream	SELENOO	1	0	1	1	0	Ac Gg Hs	3	3	-115850
MAPK11	downstream	PIM3	0	0	0	1	1	Hs Xt	2	2	242511
MAPK11	downstream	ALG12	0	0	0	0	1	Xt	1	1	926341
MAPK11	downstream	CCNC	0	1	0	0	0	Dr	1	1	257540
MAPK11	downstream	CPED1	1	0	0	0	0	Ac	1	1	-670390
MAPK11	downstream	CRELD2	0	0	0	0	1	Xt	1	1	912042
MAPK11	downstream	FAXCA	0	1	0	0	0	Dr	1	1	243908
MAPK11	downstream	FKBP6	1	0	0	0	0	Ac	1	1	-830601
MAPK11	downstream	FOXM1	0	1	0	0	0	Dr	1	1	301018
MAPK11	downstream	ING3	1	0	0	0	0	Ac	1	1	-693447
MAPK11	downstream	KCND2	1	0	0	0	0	Ac	1	1	-1302859
MAPK11	downstream	LSM8	1	0	0	0	0	Ac	1	1	-2275816
MAPK11	downstream	LYRM5A	0	1	0	0	0	Dr	1	1	341283
MAPK11	downstream	MAPK12B	0	1	0	0	0	Dr	1	1	16744
MAPK11	downstream	MIR6821	0	0	0	1	0	Hs	1	1	-300847
MAPK11	downstream	MRPS18A	0	1	0	0	0	Dr	1	1	135750
MAPK11	downstream	NGS	0	1	0	0	0	Dr	1	1	269401
MAPK11	downstream	PANX	0	0	0	0	1	Xt	1	1	299671
MAPK11	downstream	PEX26	0	1	0	0	0	Dr	1	1	328447
MAPK11	downstream	PGM3	0	1	0	0	0	Dr	1	1	278024
MAPK11	downstream	POU3F2A	0	1	0	0	0	Dr	1	1	234787
MAPK11	downstream	QRICH1L	0	0	0	0	1	Xt	1	1	330965
MAPK11	downstream	RHNO1	0	1	0	0	0	Dr	1	1	325365
MAPK11	downstream	RSPH9	0	1	0	0	0	Dr	1	1	138305
MAPK11	downstream	SELENOO-AS1	0	0	0	1	0	Hs	1	1	-55252
MAPK11	downstream	SI:CH73-352P4.7	0	1	0	0	0	Dr	1	1	318422
MAPK11	downstream	SI:CH73-352P4.8	0	1	0	0	0	Dr	1	1	289815
MAPK11	downstream	SI:DKEY-14D8.6	0	1	0	0	0	Dr	1	1	24637
MAPK11	downstream	SI:DKEY-14D8.7	0	1	0	0	0	Dr	1	1	30155
MAPK11	downstream	SLC5A8	0	1	0	0	0	Dr	1	1	343279
MAPK11	downstream	SZL	0	0	0	0	1	Xt	1	1	149433
MAPK11	downstream	TMEM63A	0	1	0	0	0	Dr	1	1	158236
MAPK11	downstream	TRABD-AS1	0	0	0	1	0	Hs	1	1	-64664
MAPK11	downstream	TSPAN12	1	0	0	0	0	Ac	1	1	-922627
MAPK11	downstream	TTLL8	0	0	0	1	0	Hs	1	1	-245138
MAPK11	downstream	USP18	0	1	0	0	0	Dr	1	1	335487
MAPK11	downstream	VEGFAB	0	1	0	0	0	Dr	1	1	61742
MAPK11	downstream	XB5867320	0	0	0	0	1	Xt	1	1	315942
MAPK11	downstream	ZBED4	0	0	0	0	1	Xt	1	1	939614
MAPK11	upstream		1	1	1	1	1	Ac Dr Gg Hs Xt	5	40	859538
MAPK11	upstream	PLXNB2	1	0	1	1	1	Ac Gg Hs Xt	4	4	47626
MAPK11	upstream	GPR37	1	0	1	0	1	Ac Gg Xt	3	3	1420654
MAPK11	upstream	POT1	1	0	1	0	1	Ac Gg Xt	3	3	1319421
MAPK11	upstream	ZNF800	1	0	1	0	1	Ac Gg Xt	3	3	410536
MAPK11	upstream	HYAL4	1	0	0	0	1	Ac Xt	2	2	919078
MAPK11	upstream	AASS	0	0	0	0	1	Xt	1	1	-1741293
MAPK11	upstream	ADA2B	0	1	0	0	0	Dr	1	1	-281394
MAPK11	upstream	ADM2	0	0	0	1	0	Hs	1	1	217830
MAPK11	upstream	APEX1	0	1	0	0	0	Dr	1	1	-172958
MAPK11	upstream	ARL10B	0	0	0	0	1	Xt	1	1	-1138850
MAPK11	upstream	ASB15	0	0	0	0	1	Xt	1	1	-1267876
MAPK11	upstream	ATP6AP1	0	0	0	0	1	Xt	1	1	-1365318
MAPK11	upstream	ATP6V1E1B	0	1	0	0	0	Dr	1	1	-266820
MAPK11	upstream	CADPS2	0	0	0	0	1	Xt	1	1	-1643644
MAPK11	upstream	CCDC167	0	1	0	0	0	Dr	1	1	-251905
MAPK11	upstream	CIMAP1B	0	0	0	1	0	Hs	1	1	265997
MAPK11	upstream	DENND6B	0	0	0	1	0	Hs	1	1	45317
MAPK11	upstream	FEZF1	0	0	0	0	1	Xt	1	1	-1666514
MAPK11	upstream	GALNT8B.2	0	1	0	0	0	Dr	1	1	-290996
MAPK11	upstream	GRM6	0	0	0	0	1	Xt	1	1	-755767
MAPK11	upstream	GRM8	0	0	1	0	0	Gg	1	1	508325
MAPK11	upstream	IQUB	0	0	0	0	1	Xt	1	1	-1323053
MAPK11	upstream	KLHDC7B-DT	0	0	0	1	0	Hs	1	1	278586
MAPK11	upstream	LMF2	0	0	0	1	0	Hs	1	1	239234
MAPK11	upstream	LMOD2	0	0	0	0	1	Xt	1	1	-1240188
MAPK11	upstream	MIOX	0	0	0	1	0	Hs	1	1	223071
MAPK11	upstream	NCAPH2	0	0	0	1	0	Hs	1	1	244500
MAPK11	upstream	NDUFA5	0	0	0	0	1	Xt	1	1	-1282100
MAPK11	upstream	OSGEP	0	1	0	0	0	Dr	1	1	-179314
MAPK11	upstream	PPP6R2	0	0	0	1	0	Hs	1	1	79587
MAPK11	upstream	PTPRZ1	0	0	0	0	1	Xt	1	1	-1887288
MAPK11	upstream	SBF1	0	0	0	1	0	Hs	1	1	179506
MAPK11	upstream	SCO2	0	0	0	1	0	Hs	1	1	259851
MAPK11	upstream	SELENOO2	0	1	0	0	0	Dr	1	1	-128608
MAPK11	upstream	SI:CH211-214J24.10	0	1	0	0	0	Dr	1	1	-189463
MAPK11	upstream	SI:CH211-214J24.14	0	1	0	0	0	Dr	1	1	-257452
MAPK11	upstream	SI:CH211-214J24.15	0	1	0	0	0	Dr	1	1	-202738
MAPK11	upstream	SI:DKEY-14D8.1	0	1	0	0	0	Dr	1	1	-144037
MAPK11	upstream	SI:DKEY-14D8.19	0	1	0	0	0	Dr	1	1	-86040
MAPK11	upstream	SI:DKEY-14D8.20	0	1	0	0	0	Dr	1	1	-114852
MAPK11	upstream	SI:DKEY-14D8.21	0	1	0	0	0	Dr	1	1	-50446
MAPK11	upstream	SI:DKEY-14D8.22	0	1	0	0	0	Dr	1	1	-52940
MAPK11	upstream	SI:DKEY-14D8.23	0	1	0	0	0	Dr	1	1	-85161
MAPK11	upstream	SI:DKEY-14D8.9	0	1	0	0	0	Dr	1	1	-56447
MAPK11	upstream	SLC13A1	0	0	0	0	1	Xt	1	1	-1415268
MAPK11	upstream	SNAP91B	0	1	0	0	0	Dr	1	1	-246005
MAPK11	upstream	TMEM229A	0	0	0	0	1	Xt	1	1	-1116086
MAPK11	upstream	TYMP	0	0	0	1	0	Hs	1	1	262039
MAPK11	upstream	WASL	0	0	0	0	1	Xt	1	1	-1217991
MAPK11	upstream	ZGC:113263	0	1	0	0	0	Dr	1	1	-165354
MAPK12	downstream		1	0	1	1	1	Ac Gg Hs Xt	4	32	-163714
MAPK12	downstream	MLC1	1	0	1	1	1	Ac Gg Hs Xt	4	4	-226897
MAPK12	downstream	MOV10L1	1	0	1	1	1	Ac Gg Hs Xt	4	4	-202160
MAPK12	downstream	TRABD	1	0	1	1	1	Ac Gg Hs Xt	4	4	-101150
MAPK12	downstream	TUBGCP6	1	0	1	1	1	Ac Gg Hs Xt	4	4	-43909
MAPK12	downstream	HDAC10	1	0	1	1	0	Ac Gg Hs	3	3	-36880
MAPK12	downstream	IL17REL	0	0	1	1	1	Gg Hs Xt	3	3	-253639
MAPK12	downstream	PANX2	1	0	1	1	0	Ac Gg Hs	3	3	-196776
MAPK12	downstream	SELENOO	1	0	1	1	0	Ac Gg Hs	3	3	-75945
MAPK12	downstream	PIM3	0	0	0	1	1	Hs Xt	2	2	219978
MAPK12	downstream	ALG12	0	0	0	0	1	Xt	1	1	863013
MAPK12	downstream	BRD1	0	0	0	0	1	Xt	1	1	901390
MAPK12	downstream	CPED1	1	0	0	0	0	Ac	1	1	-602507
MAPK12	downstream	CRELD2	0	0	0	0	1	Xt	1	1	848714
MAPK12	downstream	FKBP6	1	0	0	0	0	Ac	1	1	-762718
MAPK12	downstream	ING3	1	0	0	0	0	Ac	1	1	-625564
MAPK12	downstream	KCND2	1	0	0	0	0	Ac	1	1	-1234976
MAPK12	downstream	LSM8	1	0	0	0	0	Ac	1	1	-2207933
MAPK12	downstream	MIR6821	0	0	0	1	0	Hs	1	1	-282584
MAPK12	downstream	PANX	0	0	0	0	1	Xt	1	1	236343
MAPK12	downstream	QRICH1L	0	0	0	0	1	Xt	1	1	267637
MAPK12	downstream	SELENOO-AS1	0	0	0	1	0	Hs	1	1	-36989
MAPK12	downstream	SZL	0	0	0	0	1	Xt	1	1	86105
MAPK12	downstream	TRABD-AS1	0	0	0	1	0	Hs	1	1	-46401
MAPK12	downstream	TSPAN12	1	0	0	0	0	Ac	1	1	-854744
MAPK12	downstream	TTLL8	0	0	0	1	0	Hs	1	1	-226875
MAPK12	downstream	XB5867320	0	0	0	0	1	Xt	1	1	252614
MAPK12	downstream	ZBED4	0	0	0	0	1	Xt	1	1	876286
MAPK12	upstream		1	0	1	1	1	Ac Gg Hs Xt	4	38	870967
MAPK12	upstream	MAPK11	1	0	1	1	1	Ac Gg Hs Xt	4	4	29084
MAPK12	upstream	PLXNB2	1	0	1	1	1	Ac Gg Hs Xt	4	4	76710
MAPK12	upstream	GPR37	1	0	1	0	1	Ac Gg Xt	3	3	1460559
MAPK12	upstream	POT1	1	0	1	0	1	Ac Gg Xt	3	3	1359326
MAPK12	upstream	ZNF800	1	0	1	0	1	Ac Gg Xt	3	3	450441
MAPK12	upstream	HYAL4	1	0	0	0	1	Ac Xt	2	2	921355
MAPK12	upstream	ADM2	0	0	0	1	0	Hs	1	1	236093
MAPK12	upstream	ARL10B	0	0	0	0	1	Xt	1	1	-1202178
MAPK12	upstream	ASB15	0	0	0	0	1	Xt	1	1	-1331204
MAPK12	upstream	ATP6AP1	0	0	0	0	1	Xt	1	1	-1428646
MAPK12	upstream	CADPS2	0	0	0	0	1	Xt	1	1	-1706972
MAPK12	upstream	CIMAP1B	0	0	0	1	0	Hs	1	1	284260
MAPK12	upstream	DENND6B	0	0	0	1	0	Hs	1	1	63580
MAPK12	upstream	FEZF1	0	0	0	0	1	Xt	1	1	-1729842
MAPK12	upstream	GRM6	0	0	0	0	1	Xt	1	1	-819095
MAPK12	upstream	GRM8	0	0	1	0	0	Gg	1	1	548230
MAPK12	upstream	IQUB	0	0	0	0	1	Xt	1	1	-1386381
MAPK12	upstream	LMF2	0	0	0	1	0	Hs	1	1	257497
MAPK12	upstream	LMOD2	0	0	0	0	1	Xt	1	1	-1303516
MAPK12	upstream	MIOX	0	0	0	1	0	Hs	1	1	241334
MAPK12	upstream	NCAPH2	0	0	0	1	0	Hs	1	1	262763
MAPK12	upstream	NDUFA5	0	0	0	0	1	Xt	1	1	-1345428
MAPK12	upstream	PPP6R2	0	0	0	1	0	Hs	1	1	97850
MAPK12	upstream	SBF1	0	0	0	1	0	Hs	1	1	197769
MAPK12	upstream	SCO2	0	0	0	1	0	Hs	1	1	278114
MAPK12	upstream	SLC13A1	0	0	0	0	1	Xt	1	1	-1478596
MAPK12	upstream	TMEM229A	0	0	0	0	1	Xt	1	1	-1179414
MAPK12	upstream	TYMP	0	0	0	1	0	Hs	1	1	280302
MAPK12	upstream	WASL	0	0	0	0	1	Xt	1	1	-1281319
MAPK12A	downstream	5S_RRNA	0	1	0	0	0	Dr	1	2	-1098139
MAPK12A	downstream	CDH13	0	1	0	0	0	Dr	1	1	-1052179
MAPK12A	downstream	CMIP	0	1	0	0	0	Dr	1	1	-1520529
MAPK12A	downstream	HSBP1B	0	1	0	0	0	Dr	1	1	-510546
MAPK12A	downstream	KCNG4A	0	1	0	0	0	Dr	1	1	-366929
MAPK12A	downstream	MLYCD	0	1	0	0	0	Dr	1	1	-611116
MAPK12A	downstream	MTSS1LA	0	1	0	0	0	Dr	1	1	-72195
MAPK12A	downstream	PDF	0	1	0	0	0	Dr	1	1	-156026
MAPK12A	downstream	SI:DKEY-203O14.2	0	1	0	0	0	Dr	1	1	-1367567
MAPK12A	downstream	SI:DKEY-238O13.4	0	1	0	0	0	Dr	1	1	-172880
MAPK12A	downstream	SI:DKEY-246G23.2	0	1	0	0	0	Dr	1	1	-502343
MAPK12A	downstream	SI:DKEY-246G23.4	0	1	0	0	0	Dr	1	1	-280584
MAPK12A	downstream	SPATA2L	0	1	0	0	0	Dr	1	1	-160554
MAPK12A	downstream	TSHZ3A	0	1	0	0	0	Dr	1	1	-112885
MAPK12A	downstream	URI1	0	1	0	0	0	Dr	1	1	-150987
MAPK12A	downstream	UTP4	0	1	0	0	0	Dr	1	1	-225125
MAPK12A	downstream	VPS9D1	0	1	0	0	0	Dr	1	1	-210695
MAPK12A	downstream	WFDC1	0	1	0	0	0	Dr	1	1	-249123
MAPK12A	downstream	ZGC:173742	0	1	0	0	0	Dr	1	1	-567666
MAPK12A	upstream	5S_RRNA	0	1	0	0	0	Dr	1	1	191482
MAPK12A	upstream	BMAL2	0	1	0	0	0	Dr	1	1	724958
MAPK12A	upstream	BTBD11B	0	1	0	0	0	Dr	1	1	111496
MAPK12A	upstream	CRY1B	0	1	0	0	0	Dr	1	1	261849
MAPK12A	upstream	ENDOUC	0	1	0	0	0	Dr	1	1	614649
MAPK12A	upstream	MLC1	0	1	0	0	0	Dr	1	1	83371
MAPK12A	upstream	MTERF2	0	1	0	0	0	Dr	1	1	303262
MAPK12A	upstream	PANX2	0	1	0	0	0	Dr	1	1	61901
MAPK12A	upstream	POLR3B	0	1	0	0	0	Dr	1	1	537360
MAPK12A	upstream	PPFIBP1B	0	1	0	0	0	Dr	1	1	624346
MAPK12A	upstream	RFX4	0	1	0	0	0	Dr	1	1	489448
MAPK12A	upstream	RIC8B	0	1	0	0	0	Dr	1	1	442396
MAPK12A	upstream	SELENOO1	0	1	0	0	0	Dr	1	1	18738
MAPK12A	upstream	SI:CH211-170D11.1	0	1	0	0	0	Dr	1	1	144410
MAPK12A	upstream	SI:CH211-245J22.3	0	1	0	0	0	Dr	1	1	709712
MAPK12A	upstream	SI:CH73-62B13.1	0	1	0	0	0	Dr	1	1	330809
MAPK12A	upstream	SI:DKEY-103I16.6	0	1	0	0	0	Dr	1	1	427324
MAPK12A	upstream	TMEM263	0	1	0	0	0	Dr	1	1	414719
MAPK12A	upstream	TRABD	0	1	0	0	0	Dr	1	1	40876
MAPK12A	upstream	ZGC:153031	0	1	0	0	0	Dr	1	1	287443
MAPK12B	downstream	CCNC	0	1	0	0	0	Dr	1	1	240796
MAPK12B	downstream	FAXCA	0	1	0	0	0	Dr	1	1	227164
MAPK12B	downstream	FOXM1	0	1	0	0	0	Dr	1	1	284274
MAPK12B	downstream	LYRM5A	0	1	0	0	0	Dr	1	1	324539
MAPK12B	downstream	MRPS18A	0	1	0	0	0	Dr	1	1	119006
MAPK12B	downstream	NGS	0	1	0	0	0	Dr	1	1	252657
MAPK12B	downstream	PEX26	0	1	0	0	0	Dr	1	1	311703
MAPK12B	downstream	PGM3	0	1	0	0	0	Dr	1	1	261280
MAPK12B	downstream	POU3F2A	0	1	0	0	0	Dr	1	1	218043
MAPK12B	downstream	RHNO1	0	1	0	0	0	Dr	1	1	308621
MAPK12B	downstream	RSPH9	0	1	0	0	0	Dr	1	1	121561
MAPK12B	downstream	SI:CH73-352P4.7	0	1	0	0	0	Dr	1	1	301678
MAPK12B	downstream	SI:CH73-352P4.8	0	1	0	0	0	Dr	1	1	273071
MAPK12B	downstream	SI:DKEY-14D8.6	0	1	0	0	0	Dr	1	1	7893
MAPK12B	downstream	SI:DKEY-14D8.7	0	1	0	0	0	Dr	1	1	13411
MAPK12B	downstream	SLC5A8	0	1	0	0	0	Dr	1	1	326535
MAPK12B	downstream	TMEM63A	0	1	0	0	0	Dr	1	1	141492
MAPK12B	downstream	USP18	0	1	0	0	0	Dr	1	1	318743
MAPK12B	downstream	UTP20	0	1	0	0	0	Dr	1	1	344344
MAPK12B	downstream	VEGFAB	0	1	0	0	0	Dr	1	1	44998
MAPK12B	upstream		0	1	0	0	0	Dr	1	1	-25460
MAPK12B	upstream	ADA2B	0	1	0	0	0	Dr	1	1	-298138
MAPK12B	upstream	APEX1	0	1	0	0	0	Dr	1	1	-189702
MAPK12B	upstream	ATP6V1E1B	0	1	0	0	0	Dr	1	1	-283564
MAPK12B	upstream	CCDC167	0	1	0	0	0	Dr	1	1	-268649
MAPK12B	upstream	MAPK11	0	1	0	0	0	Dr	1	1	-16744
MAPK12B	upstream	OSGEP	0	1	0	0	0	Dr	1	1	-196058
MAPK12B	upstream	SELENOO2	0	1	0	0	0	Dr	1	1	-145352
MAPK12B	upstream	SI:CH211-214J24.10	0	1	0	0	0	Dr	1	1	-206207
MAPK12B	upstream	SI:CH211-214J24.14	0	1	0	0	0	Dr	1	1	-274196
MAPK12B	upstream	SI:CH211-214J24.15	0	1	0	0	0	Dr	1	1	-219482
MAPK12B	upstream	SI:DKEY-14D8.1	0	1	0	0	0	Dr	1	1	-160781
MAPK12B	upstream	SI:DKEY-14D8.19	0	1	0	0	0	Dr	1	1	-102784
MAPK12B	upstream	SI:DKEY-14D8.20	0	1	0	0	0	Dr	1	1	-131596
MAPK12B	upstream	SI:DKEY-14D8.21	0	1	0	0	0	Dr	1	1	-67190
MAPK12B	upstream	SI:DKEY-14D8.22	0	1	0	0	0	Dr	1	1	-69684
MAPK12B	upstream	SI:DKEY-14D8.23	0	1	0	0	0	Dr	1	1	-101905
MAPK12B	upstream	SI:DKEY-14D8.9	0	1	0	0	0	Dr	1	1	-73191
MAPK12B	upstream	SNAP91B	0	1	0	0	0	Dr	1	1	-262749
MAPK12B	upstream	ZGC:113263	0	1	0	0	0	Dr	1	1	-182098
MAPK13	downstream		1	1	1	1	1	Ac Dr Gg Hs Xt	5	29	308833
MAPK13	downstream	BRPF3	1	0	1	1	1	Ac Gg Hs Xt	4	4	46515
MAPK13	downstream	TBC1D22B	1	0	1	0	1	Ac Gg Xt	3	3	43437
MAPK13	downstream	PIM1	1	0	1	0	0	Ac Gg	2	2	-140240
MAPK13	downstream	5S_RRNA	0	1	0	0	0	Dr	1	1	20883
MAPK13	downstream	AMPD1	0	1	0	0	0	Dr	1	1	257502
MAPK13	downstream	ARL8A	0	0	1	0	0	Gg	1	1	181686
MAPK13	downstream	ASB13B	0	1	0	0	0	Dr	1	1	313315
MAPK13	downstream	BAK1	0	0	0	0	1	Xt	1	1	462953
MAPK13	downstream	BCAS2	0	1	0	0	0	Dr	1	1	185694
MAPK13	downstream	BNIP5	0	0	0	1	0	Hs	1	1	187948
MAPK13	downstream	BRPF3B	0	1	0	0	0	Dr	1	1	39284
MAPK13	downstream	CACNA1S	0	0	1	0	0	Gg	1	1	87052
MAPK13	downstream	DENND2C	0	1	0	0	0	Dr	1	1	195982
MAPK13	downstream	ELF3	0	0	1	0	0	Gg	1	1	150293
MAPK13	downstream	ETV7	0	0	0	1	0	Hs	1	1	226282
MAPK13	downstream	ETV7-AS1	0	0	0	1	0	Hs	1	1	259022
MAPK13	downstream	FGD2	1	0	0	0	0	Ac	1	1	-585760
MAPK13	downstream	FNBP1A	0	1	0	0	0	Dr	1	1	755249
MAPK13	downstream	FXN	0	1	0	0	0	Dr	1	1	502241
MAPK13	downstream	GPR37L1	0	0	1	0	0	Gg	1	1	175730
MAPK13	downstream	GRM4	0	0	0	0	1	Xt	1	1	1029142
MAPK13	downstream	ITPR3	0	0	0	0	1	Xt	1	1	631984
MAPK13	downstream	KCTD20	0	0	0	1	0	Hs	1	1	314958
MAPK13	downstream	KIF21B	0	0	1	0	0	Gg	1	1	116294
MAPK13	downstream	KLHL12	0	0	1	0	0	Gg	1	1	337583
MAPK13	downstream	LGR6	0	0	1	0	0	Gg	1	1	236942
MAPK13	downstream	MIR126A	0	1	0	0	0	Dr	1	1	725350
MAPK13	downstream	MIR3925	0	0	0	1	0	Hs	1	1	494627
MAPK13	downstream	MYBPH	0	0	0	0	1	Xt	1	1	328944
MAPK13	downstream	NELFE	0	0	1	0	0	Gg	1	1	323468
MAPK13	downstream	NR1H5	0	1	0	0	0	Dr	1	1	80256
MAPK13	downstream	NRAS	0	1	0	0	0	Dr	1	1	291685
MAPK13	downstream	PIERCE1	0	1	0	0	0	Dr	1	1	719783
MAPK13	downstream	PIP5K1BB	0	1	0	0	0	Dr	1	1	411099
MAPK13	downstream	PLEKHA2	0	1	0	0	0	Dr	1	1	328736
MAPK13	downstream	PNPLA1	0	0	0	1	0	Hs	1	1	115394
MAPK13	downstream	PTPN7	0	0	1	0	0	Gg	1	1	194053
MAPK13	downstream	PTPRVP	0	0	1	0	0	Gg	1	1	207241
MAPK13	downstream	PXT1	0	0	0	1	0	Hs	1	1	262742
MAPK13	downstream	RABIF	0	0	1	0	0	Gg	1	1	349187
MAPK13	downstream	RN7SL502P	0	0	0	1	0	Hs	1	1	323103
MAPK13	downstream	RN7SL748P	0	0	0	1	0	Hs	1	1	394382
MAPK13	downstream	RNU1-88P	0	0	0	1	0	Hs	1	1	511736
MAPK13	downstream	SKIV2L	0	0	1	0	0	Gg	1	1	326534
MAPK13	downstream	SLC66A1	0	1	0	0	0	Dr	1	1	114454
MAPK13	downstream	SRSF3	0	0	0	1	0	Hs	1	1	465978
MAPK13	downstream	STK38	0	0	0	1	0	Hs	1	1	366071
MAPK13	downstream	TASOR2	0	1	0	0	0	Dr	1	1	350725
MAPK13	downstream	TJP2B	0	1	0	0	0	Dr	1	1	601979
MAPK13	downstream	TRIM33	0	1	0	0	0	Dr	1	1	133399
MAPK13	downstream	TUB5A	0	0	1	0	0	Gg	1	1	353181
MAPK13	downstream	UNC45B	0	1	0	0	0	Dr	1	1	380990
MAPK13	downstream	ZC3H11A	0	0	1	0	0	Gg	1	1	308089
MAPK13	upstream		1	1	1	1	1	Ac Dr Gg Hs Xt	5	21	-363408
MAPK13	upstream	CLPS	1	0	1	1	0	Ac Gg Hs	3	3	-71953
MAPK13	upstream	LHFPL5	1	0	1	1	0	Ac Gg Hs	3	3	-70385
MAPK13	upstream	MAPK14	1	0	1	1	0	Ac Gg Hs	3	3	-24947
MAPK13	upstream	SRPK1	1	0	1	1	0	Ac Gg Hs	3	3	-66560
MAPK13	upstream	FKBP5	1	0	1	0	0	Ac Gg	2	2	100952
MAPK13	upstream	SLC26A8	0	0	1	1	0	Gg Hs	2	2	-114300
MAPK13	upstream	TULP1	1	0	1	0	0	Ac Gg	2	2	116926
MAPK13	upstream	5S_RRNA	0	1	0	0	0	Dr	1	4	-850224
MAPK13	upstream	ANKS1A	0	0	0	0	1	Xt	1	1	-746941
MAPK13	upstream	ARMC12	0	0	0	1	0	Hs	1	1	-390777
MAPK13	upstream	BCAP31	0	1	0	0	0	Dr	1	1	-1849644
MAPK13	upstream	BRPF3-AS1	0	0	0	1	0	Hs	1	1	-15343
MAPK13	upstream	CACNA1S	0	0	0	0	1	Xt	1	1	-1062953
MAPK13	upstream	CEPT1	0	0	0	0	1	Xt	1	1	-549390
MAPK13	upstream	CLPSL1	0	0	0	1	0	Hs	1	1	-346790
MAPK13	upstream	CLPSL2	0	0	0	1	0	Hs	1	1	-351274
MAPK13	upstream	CMPK1P1	0	0	0	1	0	Hs	1	1	-361901
MAPK13	upstream	CNTN2	0	0	0	0	1	Xt	1	1	-171038
MAPK13	upstream	DEF6	0	0	0	0	1	Xt	1	1	-854710
MAPK13	upstream	DENND2D	0	0	0	0	1	Xt	1	1	-484364
MAPK13	upstream	DPRXP2	0	0	0	1	0	Hs	1	1	-138294
MAPK13	upstream	FANCE	0	0	0	0	1	Xt	1	1	-959113
MAPK13	upstream	GRIPAP1	0	1	0	0	0	Dr	1	1	-1123958
MAPK13	upstream	KCND1	0	1	0	0	0	Dr	1	1	-956718
MAPK13	upstream	LRMPL	0	0	1	0	0	Gg	1	1	-150655
MAPK13	upstream	MICAL1	0	0	1	0	0	Gg	1	1	-143757
MAPK13	upstream	MIR5690	0	0	0	1	0	Hs	1	1	-463092
MAPK13	upstream	MKRN3	0	0	0	0	1	Xt	1	1	-923140
MAPK13	upstream	MON1BA	0	1	0	0	0	Dr	1	1	-1138590
MAPK13	upstream	NFASC	0	0	0	0	1	Xt	1	1	-337226
MAPK13	upstream	NUDT5P1	0	0	0	1	0	Hs	1	1	-35818
MAPK13	upstream	PIM1	0	1	0	0	0	Dr	1	1	-518088
MAPK13	upstream	PKP1	0	0	0	0	1	Xt	1	1	-1113625
MAPK13	upstream	PLXNA3	0	1	0	0	0	Dr	1	1	-1600385
MAPK13	upstream	PNCK	0	1	0	0	0	Dr	1	1	-1673633
MAPK13	upstream	PPARD	0	0	0	0	1	Xt	1	1	-893081
MAPK13	upstream	PTPN18	0	1	0	0	0	Dr	1	1	-1181817
MAPK13	upstream	RPS10	0	0	0	0	1	Xt	1	1	-973751
MAPK13	upstream	SI:CH211-45L19.2	0	1	0	0	0	Dr	1	1	-499626
MAPK13	upstream	SI:DKEY-8E10.2	0	1	0	0	0	Dr	1	1	-821264
MAPK13	upstream	SI:DKEY-8E10.3	0	1	0	0	0	Dr	1	1	-789743
MAPK13	upstream	SLC35A2	0	1	0	0	0	Dr	1	1	-1875446
MAPK13	upstream	SLC6A8	0	1	0	0	0	Dr	1	1	-1770946
MAPK13	upstream	SMPD2	0	0	1	0	0	Gg	1	1	-132593
MAPK13	upstream	TAFA5L	0	1	0	0	0	Dr	1	1	-261147
MAPK13	upstream	TBC1D22B	0	1	0	0	0	Dr	1	1	-483200
MAPK13	upstream	TEAD3	0	0	1	0	0	Gg	1	1	-128379
MAPK13	upstream	TNNI1	0	0	0	0	1	Xt	1	1	-1185510
MAPK13	upstream	TNNT2	0	0	0	0	1	Xt	1	1	-1148575
MAPK14	downstream		1	0	1	1	1	Ac Gg Hs Xt	4	19	213989
MAPK14	downstream	BRPF3	1	0	1	1	0	Ac Gg Hs	3	3	49780
MAPK14	downstream	MAPK13	1	0	1	1	0	Ac Gg Hs	3	3	24947
MAPK14	downstream	PIM1	1	0	1	0	0	Ac Gg	2	2	-151566
MAPK14	downstream	TBC1D22B	1	0	1	0	0	Ac Gg	2	2	-151679
MAPK14	downstream	ZC3H11A	0	0	1	0	1	Gg Xt	2	2	258718
MAPK14	downstream	ARL8A	0	0	1	0	0	Gg	1	1	206633
MAPK14	downstream	ATP2B4	0	0	0	0	1	Xt	1	1	285905
MAPK14	downstream	BNIP5	0	0	0	1	0	Hs	1	1	288019
MAPK14	downstream	BRPF3-AS1	0	0	0	1	0	Hs	1	1	84728
MAPK14	downstream	BTG2	0	0	0	0	1	Xt	1	1	673614
MAPK14	downstream	BYSL	0	0	0	0	1	Xt	1	1	845381
MAPK14	downstream	CACNA1S	0	0	1	0	0	Gg	1	1	111999
MAPK14	downstream	CHIT1	0	0	0	0	1	Xt	1	1	792768
MAPK14	downstream	CIMAP3	0	0	0	0	1	Xt	1	1	772010
MAPK14	downstream	ELF3	0	0	1	0	0	Gg	1	1	175240
MAPK14	downstream	ETV7	0	0	0	1	0	Hs	1	1	326353
MAPK14	downstream	ETV7-AS1	0	0	0	1	0	Hs	1	1	359093
MAPK14	downstream	FGD2	1	0	0	0	0	Ac	1	1	-633361
MAPK14	downstream	FMOD	0	0	0	0	1	Xt	1	1	613383
MAPK14	downstream	GPR37L1	0	0	1	0	0	Gg	1	1	200677
MAPK14	downstream	KCTD20	0	0	0	1	0	Hs	1	1	415029
MAPK14	downstream	KIF21B	0	0	1	0	0	Gg	1	1	141241
MAPK14	downstream	KLHL12	0	0	1	0	0	Gg	1	1	362530
MAPK14	downstream	LGR6	0	0	1	0	0	Gg	1	1	261889
MAPK14	downstream	MED20	0	0	0	0	1	Xt	1	1	857955
MAPK14	downstream	NELFE	0	0	1	0	0	Gg	1	1	348415
MAPK14	downstream	NUDT5P1	0	0	0	1	0	Hs	1	1	64253
MAPK14	downstream	OPTC	0	0	0	0	1	Xt	1	1	490584
MAPK14	downstream	PNPLA1	0	0	0	1	0	Hs	1	1	215465
MAPK14	downstream	PRELP	0	0	0	0	1	Xt	1	1	548592
MAPK14	downstream	PTPN7	0	0	1	0	0	Gg	1	1	219000
MAPK14	downstream	PTPRVP	0	0	1	0	0	Gg	1	1	232188
MAPK14	downstream	PXT1	0	0	0	1	0	Hs	1	1	362813
MAPK14	downstream	RABIF	0	0	1	0	0	Gg	1	1	374134
MAPK14	downstream	RN7SL502P	0	0	0	1	0	Hs	1	1	423174
MAPK14	downstream	RN7SL748P	0	0	0	1	0	Hs	1	1	494453
MAPK14	downstream	SKIV2L	0	0	1	0	0	Gg	1	1	351481
MAPK14	downstream	SRSF3	0	0	0	1	0	Hs	1	1	566049
MAPK14	downstream	STK38	0	0	0	1	0	Hs	1	1	466142
MAPK14	downstream	TAF8	0	0	0	0	1	Xt	1	1	820913
MAPK14	downstream	TOMM6	0	0	0	0	1	Xt	1	1	746365
MAPK14	downstream	USP49	0	0	0	0	1	Xt	1	1	725613
MAPK14	downstream	XB5763442	0	0	0	0	1	Xt	1	1	650169
MAPK14	upstream		1	0	1	1	1	Ac Gg Hs Xt	4	27	-263337
MAPK14	upstream	CLPS	1	0	1	1	1	Ac Gg Hs Xt	4	4	-106894
MAPK14	upstream	SRPK1	1	0	1	1	1	Ac Gg Hs Xt	4	4	-81549
MAPK14	upstream	LHFPL5	1	0	1	1	0	Ac Gg Hs	3	3	-45438
MAPK14	upstream	TULP1	1	0	1	0	1	Ac Gg Xt	3	3	-79216
MAPK14	upstream	FKBP5	1	0	1	0	0	Ac Gg	2	2	89625
MAPK14	upstream	SLC26A8	0	0	1	1	0	Gg Hs	2	2	-51790.5
MAPK14	upstream	SMPD2	0	0	1	0	1	Gg Xt	2	2	-254820
MAPK14	upstream	ARMC12	0	0	0	1	0	Hs	1	1	-290706
MAPK14	upstream	CLPSL1	0	0	0	1	0	Hs	1	1	-246719
MAPK14	upstream	CLPSL2	0	0	0	1	0	Hs	1	1	-251203
MAPK14	upstream	CMPK1P1	0	0	0	1	0	Hs	1	1	-261830
MAPK14	upstream	DPRXP2	0	0	0	1	0	Hs	1	1	-38223
MAPK14	upstream	ILRUN	0	0	0	0	1	Xt	1	1	-770466
MAPK14	upstream	LRMPL	0	0	1	0	0	Gg	1	1	-125708
MAPK14	upstream	MICAL1	0	0	1	0	0	Gg	1	1	-118810
MAPK14	upstream	MIR5690	0	0	0	1	0	Hs	1	1	-363021
MAPK14	upstream	PACSIN1	0	0	0	0	1	Xt	1	1	-628251
MAPK14	upstream	RPL10A	0	0	0	0	1	Xt	1	1	-429748
MAPK14	upstream	RPL36P9	0	0	0	1	0	Hs	1	1	-420110
MAPK14	upstream	SNRPC	0	0	0	0	1	Xt	1	1	-791249
MAPK14	upstream	SPDEF	0	0	0	0	1	Xt	1	1	-663925
MAPK14	upstream	TEAD3	0	0	1	0	0	Gg	1	1	-103432
MAPK14A	downstream		0	1	0	0	0	Dr	1	4	560571
MAPK14A	downstream	ADORA1B	0	1	0	0	0	Dr	1	1	295513
MAPK14A	downstream	CPNE5A	0	1	0	0	0	Dr	1	1	89662
MAPK14A	downstream	DCLRE1B	0	1	0	0	0	Dr	1	1	280045
MAPK14A	downstream	LAMTOR5	0	1	0	0	0	Dr	1	1	903135
MAPK14A	downstream	LHFPL5B	0	1	0	0	0	Dr	1	1	49943
MAPK14A	downstream	MIR724B	0	1	0	0	0	Dr	1	1	237225
MAPK14A	downstream	MMP9	0	1	0	0	0	Dr	1	1	454527
MAPK14A	downstream	PIMR142	0	1	0	0	0	Dr	1	1	502448
MAPK14A	downstream	PROK1	0	1	0	0	0	Dr	1	1	887748
MAPK14A	downstream	SI:CH211-36I19.1	0	1	0	0	0	Dr	1	1	90603
MAPK14A	downstream	SI:DKEY-176G4.4	0	1	0	0	0	Dr	1	1	890017
MAPK14A	downstream	SI:DKEY-176G4.5	0	1	0	0	0	Dr	1	1	879566
MAPK14A	downstream	SLC16A4	0	1	0	0	0	Dr	1	1	918056
MAPK14A	downstream	SRPK1A	0	1	0	0	0	Dr	1	1	34476
MAPK14A	downstream	ZGC:110353	0	1	0	0	0	Dr	1	1	419674
MAPK14A	downstream	ZNF335	0	1	0	0	0	Dr	1	1	469654
MAPK14A	upstream		0	1	0	0	0	Dr	1	1	-45980
MAPK14A	upstream	BBOF1A	0	1	0	0	0	Dr	1	1	-17142
MAPK14A	upstream	CCDC22	0	1	0	0	0	Dr	1	1	-211853
MAPK14A	upstream	CFP	0	1	0	0	0	Dr	1	1	-154731
MAPK14A	upstream	ELAPOR1	0	1	0	0	0	Dr	1	1	-43919
MAPK14A	upstream	FANCE	0	1	0	0	0	Dr	1	1	-95502
MAPK14A	upstream	FOXP3B	0	1	0	0	0	Dr	1	1	-390574
MAPK14A	upstream	INAVAA	0	1	0	0	0	Dr	1	1	-73712
MAPK14A	upstream	MKRN4	0	1	0	0	0	Dr	1	1	-101028
MAPK14A	upstream	NT5DC2	0	1	0	0	0	Dr	1	1	-187861
MAPK14A	upstream	PPARDB	0	1	0	0	0	Dr	1	1	-123521
MAPK14A	upstream	RPL10A	0	1	0	0	0	Dr	1	1	-88863
MAPK14A	upstream	SEMA3GB	0	1	0	0	0	Dr	1	1	-341906
MAPK14A	upstream	SI:CH211-163L21.11	0	1	0	0	0	Dr	1	1	-81818
MAPK14A	upstream	SI:CH211-163L21.7	0	1	0	0	0	Dr	1	1	-45957
MAPK14A	upstream	SI:CH73-237C6.1	0	1	0	0	0	Dr	1	1	-136993
MAPK14A	upstream	SLC38A5B	0	1	0	0	0	Dr	1	1	-247011
MAPK14A	upstream	TBC1D25	0	1	0	0	0	Dr	1	1	-168359
MAPK14A	upstream	WASB	0	1	0	0	0	Dr	1	1	-266802
MAPK14A	upstream	ZGC:195245	0	1	0	0	0	Dr	1	1	-50415
MAPK14B	downstream		0	1	0	0	0	Dr	1	1	828458
MAPK14B	downstream	ACAP3B	0	1	0	0	0	Dr	1	1	674576
MAPK14B	downstream	CAMK2N1	0	1	0	0	0	Dr	1	1	839840
MAPK14B	downstream	CDK2	0	1	0	0	0	Dr	1	1	590747
MAPK14B	downstream	CPNE5B	0	1	0	0	0	Dr	1	1	295006
MAPK14B	downstream	DDX19B	0	1	0	0	0	Dr	1	1	812828
MAPK14B	downstream	DRE-MIR-724	0	1	0	0	0	Dr	1	1	466156
MAPK14B	downstream	KIF21B	0	1	0	0	0	Dr	1	1	144900
MAPK14B	downstream	LHFPL5A	0	1	0	0	0	Dr	1	1	119282
MAPK14B	downstream	MCRS1	0	1	0	0	0	Dr	1	1	653663
MAPK14B	downstream	MMP19	0	1	0	0	0	Dr	1	1	568509
MAPK14B	downstream	PMELA	0	1	0	0	0	Dr	1	1	543722
MAPK14B	downstream	PRPH	0	1	0	0	0	Dr	1	1	610068
MAPK14B	downstream	PUSL1	0	1	0	0	0	Dr	1	1	788581
MAPK14B	downstream	SARNP	0	1	0	0	0	Dr	1	1	598126
MAPK14B	downstream	SI:DKEY-190E14.2	0	1	0	0	0	Dr	1	1	117023
MAPK14B	downstream	SRPK1B	0	1	0	0	0	Dr	1	1	52638
MAPK14B	downstream	SUOX	0	1	0	0	0	Dr	1	1	634875
MAPK14B	downstream	TIMELESS	0	1	0	0	0	Dr	1	1	501296
MAPK14B	downstream	TUBA2	0	1	0	0	0	Dr	1	1	625994
MAPK14B	upstream		0	1	0	0	0	Dr	1	1	-76739
MAPK14B	upstream	B3GALT6	0	1	0	0	0	Dr	1	1	-25418
MAPK14B	upstream	CNPY2	0	1	0	0	0	Dr	1	1	-170391
MAPK14B	upstream	CSNK2A4	0	1	0	0	0	Dr	1	1	-276268
MAPK14B	upstream	DGKAB	0	1	0	0	0	Dr	1	1	-230237
MAPK14B	upstream	DNAJC14	0	1	0	0	0	Dr	1	1	-113863
MAPK14B	upstream	HIPK1B	0	1	0	0	0	Dr	1	1	-60866
MAPK14B	upstream	NAB2	0	1	0	0	0	Dr	1	1	-139044
MAPK14B	upstream	NABP2	0	1	0	0	0	Dr	1	1	-204014
MAPK14B	upstream	SERINC3	0	1	0	0	0	Dr	1	1	-245987
MAPK14B	upstream	SI:CH1073-154P7.1	0	1	0	0	0	Dr	1	1	-95460
MAPK14B	upstream	SI:CH211-160O17.2	0	1	0	0	0	Dr	1	1	-93714
MAPK14B	upstream	SI:CH211-160O17.3	0	1	0	0	0	Dr	1	1	-76787
MAPK14B	upstream	SI:CH211-160O17.6	0	1	0	0	0	Dr	1	1	-19287
MAPK14B	upstream	SI:CH73-267C23.10	0	1	0	0	0	Dr	1	1	-239148
MAPK14B	upstream	SLC2A10	0	1	0	0	0	Dr	1	1	-261749
MAPK14B	upstream	TMEM167B	0	1	0	0	0	Dr	1	1	-10579
MAPK14B	upstream	TP53RK	0	1	0	0	0	Dr	1	1	-252266
MAPK14B	upstream	ZGC:113184	0	1	0	0	0	Dr	1	1	-155674
MAPK14B	upstream	ZGC:193807	0	1	0	0	0	Dr	1	1	-68517
MAPK15	downstream		0	1	1	1	1	Dr Gg Hs Xt	4	35	201284
MAPK15	downstream	5S_RRNA	0	1	0	0	1	Dr Xt	2	6	-191449
MAPK15	downstream	EPPK1	0	0	1	1	0	Gg Hs	2	2	199240
MAPK15	downstream	FAM83H	0	0	1	1	0	Gg Hs	2	2	14384
MAPK15	downstream	PUF60	0	0	1	1	0	Gg Hs	2	2	134196
MAPK15	downstream	SCRIB	0	0	1	1	0	Gg Hs	2	2	66792.5
MAPK15	downstream	ABRAB	0	1	0	0	0	Dr	1	1	528095
MAPK15	downstream	ADCK5	0	0	0	0	1	Xt	1	1	-345807
MAPK15	downstream	ANGPT1	0	1	0	0	0	Dr	1	1	572101
MAPK15	downstream	CPSF1	0	0	0	0	1	Xt	1	1	-317568
MAPK15	downstream	EXT1B	0	1	0	0	0	Dr	1	1	181178
MAPK15	downstream	EXT1C	0	1	0	0	0	Dr	1	1	1070849
MAPK15	downstream	FBXL6	0	0	0	0	1	Xt	1	1	-443601
MAPK15	downstream	GRINAA	0	1	0	0	0	Dr	1	1	19448
MAPK15	downstream	HGH1	0	0	0	0	1	Xt	1	1	-10117
MAPK15	downstream	IQANK1	0	0	0	1	0	Hs	1	1	17860
MAPK15	downstream	MED30	0	1	0	0	0	Dr	1	1	131944
MAPK15	downstream	MFSD3	0	0	0	0	1	Xt	1	1	-187823
MAPK15	downstream	MIR4664	0	0	0	1	0	Hs	1	1	16804
MAPK15	downstream	MIR661	0	0	0	1	0	Hs	1	1	228912
MAPK15	downstream	MIR6845	0	0	0	1	0	Hs	1	1	121477
MAPK15	downstream	MIR937	0	0	0	1	0	Hs	1	1	96678
MAPK15	downstream	NRBP2	0	0	0	1	0	Hs	1	1	117304
MAPK15	downstream	PLEC	0	0	0	1	0	Hs	1	1	198873
MAPK15	downstream	PSMB2	0	1	0	0	0	Dr	1	1	1154099
MAPK15	downstream	RPRD1A	0	1	0	0	0	Dr	1	1	69382
MAPK15	downstream	SAMD12	0	1	0	0	0	Dr	1	1	484040
MAPK15	downstream	SDC2	0	1	0	0	0	Dr	1	1	950834
MAPK15	downstream	SGO2P	0	0	0	0	1	Xt	1	1	-22478
MAPK15	downstream	SI:CH211-229B6.1	0	1	0	0	0	Dr	1	1	895506
MAPK15	downstream	SI:CH211-229B6.2	0	1	0	0	0	Dr	1	1	883517
MAPK15	downstream	SI:CH73-49O18.2	0	1	0	0	0	Dr	1	1	176635
MAPK15	downstream	SLC30A8	0	1	0	0	0	Dr	1	1	103214
MAPK15	downstream	SLC39A4	0	0	0	0	1	Xt	1	1	-241821
MAPK15	downstream	SLC52A1	0	0	0	0	1	Xt	1	1	-425602
MAPK15	downstream	TPMT.1	0	1	0	0	0	Dr	1	1	1050116
MAPK15	downstream	TPMT.2	0	1	0	0	0	Dr	1	1	1058995
MAPK15	upstream		0	1	1	1	1	Dr Gg Hs Xt	4	20	-170956
MAPK15	upstream	CCDC166	0	0	1	1	0	Gg Hs	2	2	-13251
MAPK15	upstream	MAF1	0	0	1	0	1	Gg Xt	2	2	-104008
MAPK15	upstream	5S_RRNA	0	1	0	0	0	Dr	1	1	-731306
MAPK15	upstream	ARHGAP39	0	0	1	0	0	Gg	1	1	-155800
MAPK15	upstream	BOP1	0	0	1	0	0	Gg	1	1	-497933
MAPK15	upstream	C2H8ORF82	0	0	1	0	0	Gg	1	1	-167073
MAPK15	upstream	CAP2	0	1	0	0	0	Dr	1	1	-82093
MAPK15	upstream	CSMD3B	0	1	0	0	0	Dr	1	1	-2116553
MAPK15	upstream	EEF1D	0	0	0	1	0	Hs	1	1	-136582
MAPK15	upstream	EIF3HB	0	1	0	0	0	Dr	1	1	-384000
MAPK15	upstream	GFUS	0	0	0	1	0	Hs	1	1	-103662
MAPK15	upstream	GSDMD	0	0	0	1	0	Hs	1	1	-163072
MAPK15	upstream	HGH1	0	0	1	0	0	Gg	1	1	-318828
MAPK15	upstream	HSF1	0	0	1	0	0	Gg	1	1	-595686
MAPK15	upstream	KRIT1	0	1	0	0	0	Dr	1	1	-249117
MAPK15	upstream	LINC02878	0	0	0	1	0	Hs	1	1	-20125
MAPK15	upstream	LRRC14	0	0	1	0	0	Gg	1	1	-176899
MAPK15	upstream	MROH1	0	0	1	0	0	Gg	1	1	-418616
MAPK15	upstream	MROH6	0	0	0	1	0	Hs	1	1	-150087
MAPK15	upstream	MTERF3	0	1	0	0	0	Dr	1	1	-2181614
MAPK15	upstream	NAPRT	0	0	0	1	0	Hs	1	1	-141497
MAPK15	upstream	NUP153	0	1	0	0	0	Dr	1	1	-220858
MAPK15	upstream	PARP10	0	0	0	0	1	Xt	1	1	42
MAPK15	upstream	PTDSS1B	0	1	0	0	0	Dr	1	1	-173282
MAPK15	upstream	PYCR3	0	0	0	1	0	Hs	1	1	-113069
MAPK15	upstream	RAD21B	0	1	0	0	0	Dr	1	1	-2171921
MAPK15	upstream	RBM24A	0	1	0	0	0	Dr	1	1	-126343
MAPK15	upstream	RECQL4	0	0	1	0	0	Gg	1	1	-209319
MAPK15	upstream	RN7SKP175	0	0	0	1	0	Hs	1	1	-174169
MAPK15	upstream	SCX	0	0	1	0	0	Gg	1	1	-439739
MAPK15	upstream	SHARPIN	0	0	1	0	0	Gg	1	1	-266372
MAPK15	upstream	SI:CH1073-228H2.2	0	1	0	0	0	Dr	1	1	-22072
MAPK15	upstream	SI:CH211-153F2.3	0	1	0	0	0	Dr	1	1	-256524
MAPK15	upstream	SI:CH211-153F2.7	0	1	0	0	0	Dr	1	1	-269479
MAPK15	upstream	SI:DKEY-108K24.2	0	1	0	0	0	Dr	1	1	-148853
MAPK15	upstream	STMND1	0	1	0	0	0	Dr	1	1	-144961
MAPK15	upstream	TIGD5	0	0	0	1	0	Hs	1	1	-118448
MAPK15	upstream	TRPS1	0	1	0	0	0	Dr	1	1	-864502
MAPK15	upstream	UTP23	0	1	0	0	0	Dr	1	1	-278155
MAPK15	upstream	VPS28	0	1	0	0	0	Dr	1	1	-17743
MAPK15	upstream	WDR97	0	0	0	0	1	Xt	1	1	96810
MAPK15	upstream	ZNF623	0	0	0	1	0	Hs	1	1	-80761
MAPK15	upstream	ZNF707	0	0	0	1	0	Hs	1	1	-31827
MAPK3	downstream		1	0	1	1	0	Ac Gg Hs	3	20	-69832
MAPK3	downstream	YPEL3	1	1	0	1	0	Ac Dr Hs	3	3	-25821
MAPK3	downstream	ALDOA	1	0	0	1	0	Ac Hs	2	2	-73316.5
MAPK3	downstream	GDPD3	1	0	0	1	0	Ac Hs	2	2	-17857.5
MAPK3	downstream	PPP4C	1	0	0	1	0	Ac Hs	2	2	-51904
MAPK3	downstream	TAOK2	1	0	0	1	0	Ac Hs	2	2	-207416
MAPK3	downstream	TBX6	1	0	0	1	0	Ac Hs	2	2	-41555.5
MAPK3	downstream	TLCD3B	1	0	0	1	0	Ac Hs	2	2	-110196
MAPK3	downstream	TMEM219	1	0	0	1	0	Ac Hs	2	2	-236816
MAPK3	downstream	5S_RRNA	0	1	0	0	0	Dr	1	1	-17630
MAPK3	downstream	ANKRD54	0	1	0	0	0	Dr	1	1	-176424
MAPK3	downstream	ATP2A1	0	1	0	0	0	Dr	1	1	-130631
MAPK3	downstream	C16ORF92	0	0	0	1	0	Hs	1	1	-90907
MAPK3	downstream	C22ORF39	0	0	1	0	0	Gg	1	1	158286
MAPK3	downstream	CDC45	0	0	1	0	0	Gg	1	1	166060
MAPK3	downstream	CDIPT	1	0	0	0	0	Ac	1	1	-232162
MAPK3	downstream	CLDN5	0	0	1	0	0	Gg	1	1	196282
MAPK3	downstream	DOC2A	0	0	0	1	0	Hs	1	1	-108598
MAPK3	downstream	FOXD7	0	1	0	0	0	Dr	1	1	-103941
MAPK3	downstream	FOXRED2	0	1	0	0	0	Dr	1	1	-192548
MAPK3	downstream	GCAT	0	1	0	0	0	Dr	1	1	-221922
MAPK3	downstream	GDPD3A	0	1	0	0	0	Dr	1	1	-18382
MAPK3	downstream	GGA-MIR-12226	0	0	1	0	0	Gg	1	1	237239
MAPK3	downstream	GGA-MIR-1673	0	0	1	0	0	Gg	1	1	243834
MAPK3	downstream	GGA-MIR-1729	0	0	1	0	0	Gg	1	1	256937
MAPK3	downstream	GNB1L	0	0	1	0	0	Gg	1	1	431298
MAPK3	downstream	GP1BB	0	0	1	0	0	Gg	1	1	274906
MAPK3	downstream	HIRA	0	0	1	0	0	Gg	1	1	127497
MAPK3	downstream	HIRIP3	0	0	0	1	0	Hs	1	1	-121775
MAPK3	downstream	HMGXB4A	0	1	0	0	0	Dr	1	1	-167005
MAPK3	downstream	HMOX1A	0	1	0	0	0	Dr	1	1	-200492
MAPK3	downstream	HSP70.1	0	1	0	0	0	Dr	1	1	-99194
MAPK3	downstream	HSP70.2	0	1	0	0	0	Dr	1	1	-92371
MAPK3	downstream	HSP70.3	0	1	0	0	0	Dr	1	1	-88238
MAPK3	downstream	INO80E	0	0	0	1	0	Hs	1	1	-118390
MAPK3	downstream	KCTD13-DT	0	0	0	1	0	Hs	1	1	-187269
MAPK3	downstream	MCM5	0	1	0	0	0	Dr	1	1	-212497
MAPK3	downstream	MRPL40	0	0	1	0	0	Gg	1	1	155704
MAPK3	downstream	MVP	1	0	0	0	0	Ac	1	1	-173909
MAPK3	downstream	PPIL2	0	0	1	0	0	Gg	1	1	60108
MAPK3	downstream	RABEP2	0	1	0	0	0	Dr	1	1	-54901
MAPK3	downstream	SEPTIN2L	0	0	1	0	0	Gg	1	1	210129
MAPK3	downstream	SEPTIN5	0	0	1	0	0	Gg	1	1	237120
MAPK3	downstream	SI:CH1073-147E4.1	0	1	0	0	0	Dr	1	1	-260567
MAPK3	downstream	SI:CH1073-235I16.2	0	1	0	0	0	Dr	1	1	-227220
MAPK3	downstream	SI:CH211-11K18.4	0	1	0	0	0	Dr	1	1	-38905
MAPK3	downstream	SI:DKEYP-69E1.8	0	1	0	0	0	Dr	1	1	-147883
MAPK3	downstream	TBX1	0	0	1	0	0	Gg	1	1	418391
MAPK3	downstream	TOM1	0	1	0	0	0	Dr	1	1	-304708
MAPK3	downstream	UFD1	0	0	1	0	0	Gg	1	1	159777
MAPK3	downstream	YPEL1	0	0	1	0	0	Gg	1	1	38739
MAPK3	downstream	YPEL3-DT	0	0	0	1	0	Hs	1	1	-17742
MAPK3	upstream		1	0	1	1	0	Ac Gg Hs	3	37	90466
MAPK3	upstream	CORO1A	1	0	0	1	0	Ac Hs	2	2	43916
MAPK3	upstream	SLX1A	1	0	0	1	0	Ac Hs	2	2	58785
MAPK3	upstream	5S_RRNA	0	1	0	0	0	Dr	1	1	451074
MAPK3	upstream	ADAP2	0	1	0	0	0	Dr	1	1	55751
MAPK3	upstream	ATAD5A	0	1	0	0	0	Dr	1	1	32379
MAPK3	upstream	BOLA2B	0	0	0	1	0	Hs	1	1	78825
MAPK3	upstream	C3H17ORF75	0	1	0	0	0	Dr	1	1	119269
MAPK3	upstream	CD2BP2	0	0	0	1	0	Hs	1	1	236662
MAPK3	upstream	CIITA	0	1	0	0	0	Dr	1	1	697004
MAPK3	upstream	CLEC16A	0	1	0	0	0	Dr	1	1	611814
MAPK3	upstream	CORO1A-AS1	0	0	0	1	0	Hs	1	1	69400
MAPK3	upstream	DEXI	0	1	0	0	0	Dr	1	1	693050
MAPK3	upstream	EMP2	0	1	0	0	0	Dr	1	1	815807
MAPK3	upstream	FIZ1	1	0	0	0	0	Ac	1	1	147611
MAPK3	upstream	GGA-MIR-130B	0	0	1	0	0	Gg	1	1	-106744
MAPK3	upstream	GGA-MIR-301A	0	0	1	0	0	Gg	1	1	-99149
MAPK3	upstream	GGA-MIR-454	0	0	1	0	0	Gg	1	1	-105631
MAPK3	upstream	HIC2	0	0	1	0	0	Gg	1	1	-279043
MAPK3	upstream	NPIPB13	0	0	0	1	0	Hs	1	1	108788
MAPK3	upstream	NUBP1	0	1	0	0	0	Dr	1	1	719736
MAPK3	upstream	NUDT9	0	1	0	0	0	Dr	1	1	11402
MAPK3	upstream	PIGQ	0	1	0	0	0	Dr	1	1	580572
MAPK3	upstream	PLA2G10JP	0	0	0	1	0	Hs	1	1	104115
MAPK3	upstream	PPM1F	0	0	1	0	0	Gg	1	1	-39094
MAPK3	upstream	PPP4CA	0	1	0	0	0	Dr	1	1	24305
MAPK3	upstream	RAB40C	0	1	0	0	0	Dr	1	1	539887
MAPK3	upstream	RHOT1A	0	1	0	0	0	Dr	1	1	77007
MAPK3	upstream	RPS15A	0	1	0	0	0	Dr	1	1	133758
MAPK3	upstream	SDF2L1	0	0	1	0	0	Gg	1	1	-122839
MAPK3	upstream	SI:CH211-156B7.4	0	1	0	0	0	Dr	1	1	130794
MAPK3	upstream	SI:CH211-156B7.5	0	1	0	0	0	Dr	1	1	110622
MAPK3	upstream	SLX1A-SULT1A3	0	0	0	1	0	Hs	1	1	79787
MAPK3	upstream	SMG1P5	0	0	0	1	0	Hs	1	2	162180
MAPK3	upstream	SOCS1A	0	1	0	0	0	Dr	1	1	601084
MAPK3	upstream	SULT1A3	0	0	0	1	0	Hs	1	1	83954
MAPK3	upstream	TMC5	0	1	0	0	0	Dr	1	1	522188
MAPK3	upstream	TOP3B	0	0	1	0	0	Gg	1	1	-54738
MAPK3	upstream	UBE2L3	0	0	1	0	0	Gg	1	1	-163240
MAPK3	upstream	XYLT1	0	1	0	0	0	Dr	1	1	206477
MAPK3	upstream	YDJC	0	0	1	0	0	Gg	1	1	-147466
MAPK4	downstream		1	1	1	1	1	Ac Dr Gg Hs Xt	5	27	-239143
MAPK4	downstream	MEX3C	1	0	0	1	1	Ac Hs Xt	3	3	156702
MAPK4	downstream	ELAC1	1	0	0	1	0	Ac Hs	2	2	251216
MAPK4	downstream	ME2	1	0	0	1	0	Ac Hs	2	2	183708
MAPK4	downstream	SMAD4	1	0	0	1	0	Ac Hs	2	2	289688
MAPK4	downstream	5S_RRNA	0	1	0	0	0	Dr	1	2	302482
MAPK4	downstream	AOPEP	0	1	0	0	0	Dr	1	1	417092
MAPK4	downstream	ARPP19	0	0	1	0	0	Gg	1	1	-191053
MAPK4	downstream	BAAT	0	0	0	0	1	Xt	1	1	-248538
MAPK4	downstream	BCL2L10	0	0	1	0	0	Gg	1	1	-22979
MAPK4	downstream	BCR	0	1	0	0	0	Dr	1	1	758933
MAPK4	downstream	C1H18ORF54	0	0	0	0	1	Xt	1	1	-1413475
MAPK4	downstream	CBWD	0	1	0	0	0	Dr	1	1	683463
MAPK4	downstream	CCDC68	0	0	0	0	1	Xt	1	1	-1706665
MAPK4	downstream	CUPIN1	0	0	0	0	1	Xt	1	1	-1450389
MAPK4	downstream	CUPIN1.2	0	0	0	0	1	Xt	1	1	-1535465
MAPK4	downstream	DCC	0	0	0	0	1	Xt	1	1	-1060482
MAPK4	downstream	DOCK8	0	1	0	0	0	Dr	1	1	583665
MAPK4	downstream	ERCC6L2	0	1	0	0	0	Dr	1	1	156478
MAPK4	downstream	FAM214A	0	0	1	0	0	Gg	1	1	-230555
MAPK4	downstream	FANCC	0	1	0	0	0	Dr	1	1	370387
MAPK4	downstream	FOXD5	0	1	0	0	0	Dr	1	1	710708
MAPK4	downstream	GNB5	0	0	1	0	0	Gg	1	1	-50455
MAPK4	downstream	HNRNPA3P16	0	0	0	1	0	Hs	1	1	254941
MAPK4	downstream	HSD17B3	0	1	0	0	0	Dr	1	1	110116
MAPK4	downstream	LINC01630	0	0	0	1	0	Hs	1	1	786798
MAPK4	downstream	MBD2	0	0	0	0	1	Xt	1	1	-1354925
MAPK4	downstream	MIR23B	0	1	0	0	0	Dr	1	1	425393
MAPK4	downstream	MIR24-3	0	1	0	0	0	Dr	1	1	420255
MAPK4	downstream	MIR27B	0	1	0	0	0	Dr	1	1	425198
MAPK4	downstream	MRO	0	0	0	1	0	Hs	1	1	235669
MAPK4	downstream	MYO5A	0	0	1	0	0	Gg	1	1	-178761
MAPK4	downstream	MYO5C	0	0	1	0	0	Gg	1	1	-83456
MAPK4	downstream	ONECUT1	0	0	1	0	0	Gg	1	1	-266911
MAPK4	downstream	PGM5	0	1	0	0	0	Dr	1	1	713924
MAPK4	downstream	PIGBOS1	0	0	1	0	0	Gg	1	1	-937563
MAPK4	downstream	POLI	0	0	0	0	1	Xt	1	1	-1384669
MAPK4	downstream	PTCH1	0	1	0	0	0	Dr	1	1	220398
MAPK4	downstream	RAB27A	0	0	1	0	0	Gg	1	1	-937563
MAPK4	downstream	RAB27B	0	0	0	0	1	Xt	1	1	-1676446
MAPK4	downstream	RNU1-46P	0	0	0	1	0	Hs	1	1	724282
MAPK4	downstream	RPL17P46	0	0	0	1	0	Hs	1	1	264126
MAPK4	downstream	RSL24D1	0	0	1	0	0	Gg	1	1	-904005
MAPK4	downstream	SI:CH211-100P3.1	0	1	0	0	0	Dr	1	1	626494
MAPK4	downstream	SLC20A2	0	1	0	0	0	Dr	1	1	27861
MAPK4	downstream	SPECC1LA	0	1	0	0	0	Dr	1	1	858149
MAPK4	downstream	SRSF10P1	0	0	0	1	0	Hs	1	1	598831
MAPK4	downstream	STARD6	0	0	0	0	1	Xt	1	1	-1396842
MAPK4	downstream	TCF4	0	0	0	0	1	Xt	1	1	-2054539
MAPK4	downstream	TSPAN36	0	0	0	0	1	Xt	1	1	-303549
MAPK4	downstream	UNC13C	0	0	1	0	0	Gg	1	1	-777146
MAPK4	downstream	WDR72	0	0	1	0	0	Gg	1	1	-610410
MAPK4	downstream	Y_RNA	0	0	0	1	0	Hs	1	1	399816
MAPK4	upstream		1	0	1	1	1	Ac Gg Hs Xt	4	29	-74324
MAPK4	upstream	CFAP53	1	0	0	1	1	Ac Hs Xt	3	3	-175872
MAPK4	upstream	SKA1	1	0	0	1	1	Ac Hs Xt	3	3	-111379
MAPK4	upstream	ACAA2	0	0	0	0	1	Xt	1	1	292434
MAPK4	upstream	ADAD1P2	0	0	0	1	0	Hs	1	1	-495656
MAPK4	upstream	AP4E1	0	0	1	0	0	Gg	1	1	208096
MAPK4	upstream	ATOH1A	0	1	0	0	0	Dr	1	1	-148251
MAPK4	upstream	C1H18ORF32	0	0	0	0	1	Xt	1	1	960273
MAPK4	upstream	CCSER1	0	1	0	0	0	Dr	1	1	-1017545
MAPK4	upstream	CTIF	0	0	0	0	1	Xt	1	1	477448
MAPK4	upstream	CXXC1	0	0	0	1	0	Hs	1	1	-277120
MAPK4	upstream	CYP19A1	0	0	1	0	0	Gg	1	1	293162
MAPK4	upstream	DMXL2	0	0	1	0	0	Gg	1	1	345866
MAPK4	upstream	DYM	0	0	0	0	1	Xt	1	1	673905
MAPK4	upstream	ELAC1	0	0	0	0	1	Xt	1	1	117750
MAPK4	upstream	GLDN	0	0	1	0	0	Gg	1	1	328443
MAPK4	upstream	GRID2	0	1	0	0	0	Dr	1	1	-841548
MAPK4	upstream	LEO1	0	0	1	0	0	Gg	1	1	77266
MAPK4	upstream	LIPG	0	0	0	0	1	Xt	1	1	152427
MAPK4	upstream	LYSMD2	0	0	1	0	0	Gg	1	1	164008
MAPK4	upstream	MBD1	0	0	0	1	0	Hs	1	1	-292705
MAPK4	upstream	MC3R	0	1	0	0	0	Dr	1	1	-1087948
MAPK4	upstream	ME2	0	0	0	0	1	Xt	1	1	87571
MAPK4	upstream	MIR4320	0	0	0	1	0	Hs	1	1	-432952
MAPK4	upstream	MPEG1.1	0	1	0	0	0	Dr	1	1	-32127
MAPK4	upstream	MPEG1.3	0	1	0	0	0	Dr	1	1	-86289
MAPK4	upstream	MYO5B	0	0	0	0	1	Xt	1	1	311220
MAPK4	upstream	OCSTAMP	0	1	0	0	0	Dr	1	1	-1046323
MAPK4	upstream	PRF1.5	0	1	0	0	0	Dr	1	1	-40809
MAPK4	upstream	PRF1.6	0	1	0	0	0	Dr	1	1	-71710
MAPK4	upstream	RN7SL310P	0	0	0	1	0	Hs	1	1	-352453
MAPK4	upstream	RNA5SP458	0	0	0	1	0	Hs	1	1	-240449
MAPK4	upstream	RPL17	0	0	0	0	1	Xt	1	1	1016259
MAPK4	upstream	RPLP0P11	0	0	0	1	0	Hs	1	1	-101564
MAPK4	upstream	SCG3	0	0	1	0	0	Gg	1	1	177012
MAPK4	upstream	SCRT2	0	1	0	0	0	Dr	1	1	-1214461
MAPK4	upstream	SI:CH211-103N10.3P	0	1	0	0	0	Dr	1	1	-53726
MAPK4	upstream	SI:CH211-103N10.5	0	1	0	0	0	Dr	1	1	-23545
MAPK4	upstream	SI:CH211-247L22.4	0	1	0	0	0	Dr	1	1	-160742
MAPK4	upstream	SI:DKEY-109A10.1	0	1	0	0	0	Dr	1	1	-1115177
MAPK4	upstream	SI:DKEY-109A10.2	0	1	0	0	0	Dr	1	1	-1112496
MAPK4	upstream	SLC13A3	0	1	0	0	0	Dr	1	1	-1075216
MAPK4	upstream	SMAD4	0	0	0	0	1	Xt	1	1	128077
MAPK4	upstream	SMAD7	0	0	0	0	1	Xt	1	1	642716
MAPK4	upstream	SMARCAD1A	0	1	0	0	0	Dr	1	1	-106269
MAPK4	upstream	SNORD58	0	0	0	0	1	Xt	1	3	1017758
MAPK4	upstream	SRXN1	0	1	0	0	0	Dr	1	1	-1194550
MAPK4	upstream	TCF15	0	1	0	0	0	Dr	1	1	-1148530
MAPK4	upstream	TMOD2	0	0	1	0	0	Gg	1	1	120024
MAPK4	upstream	TMOD3	0	0	1	0	0	Gg	1	1	90242
MAPK4	upstream	TNFAIP8L3	0	0	1	0	0	Gg	1	1	228872
MAPK4	upstream	TSPAN36	0	1	0	0	0	Dr	1	1	-15617
MAPK6	downstream		0	1	0	1	1	Dr Hs Xt	3	14	112157
MAPK6	downstream	BCL2L10	0	1	0	1	1	Dr Hs Xt	3	3	-63405
MAPK6	downstream	ATOSA	0	1	0	0	1	Dr Xt	2	2	-372423
MAPK6	downstream	GNB5	0	0	0	1	1	Hs Xt	2	2	14624
MAPK6	downstream	MYO5A	0	0	0	1	1	Hs Xt	2	2	31522
MAPK6	downstream	MYO5C	0	0	0	1	1	Hs Xt	2	2	25640.5
MAPK6	downstream	ONECUT1	0	1	0	0	1	Dr Xt	2	2	-429404
MAPK6	downstream	5S_RRNA	0	1	0	0	0	Dr	1	3	-1207349
MAPK6	downstream	ALX4B	0	1	0	0	0	Dr	1	1	-849088
MAPK6	downstream	ARPP19	0	0	0	0	1	Xt	1	1	-316036
MAPK6	downstream	ARPP19A	0	1	0	0	0	Dr	1	1	-284818
MAPK6	downstream	CAPRIN1B	0	1	0	0	0	Dr	1	1	-923187
MAPK6	downstream	CCPG1	0	0	0	0	1	Xt	1	1	-1477709
MAPK6	downstream	CERNA1	0	0	0	1	0	Hs	1	1	227891
MAPK6	downstream	DNAAF4	0	0	0	0	1	Xt	1	1	-1513749
MAPK6	downstream	EEF1B2P1	0	0	0	1	0	Hs	1	1	553085
MAPK6	downstream	GNB5B	0	1	0	0	0	Dr	1	1	-102552
MAPK6	downstream	LMO2	0	1	0	0	0	Dr	1	1	-881250
MAPK6	downstream	LUZP2	0	1	0	0	0	Dr	1	1	-1333167
MAPK6	downstream	MAPK6	1	0	0	0	0	Ac	1	1	0
MAPK6	downstream	MAPK6-DT	0	0	0	1	0	Hs	1	1	58893
MAPK6	downstream	MIR1266	0	0	0	1	0	Hs	1	1	325011
MAPK6	downstream	MYO5AA	0	1	0	0	0	Dr	1	1	-270035
MAPK6	downstream	NAT10	0	1	0	0	0	Dr	1	1	-956349
MAPK6	downstream	NEDD4	0	0	0	0	1	Xt	1	1	-1750297
MAPK6	downstream	NUCB2B	0	1	0	0	0	Dr	1	1	-978781
MAPK6	downstream	PIERCE2	0	0	0	0	1	Xt	1	1	-1479215
MAPK6	downstream	PIGB	0	0	0	0	1	Xt	1	1	-1459411
MAPK6	downstream	PIGBOS1	0	0	0	0	1	Xt	1	1	-1437318
MAPK6	downstream	PRTG	0	0	0	0	1	Xt	1	1	-1595666
MAPK6	downstream	RAB27A	0	0	0	0	1	Xt	1	1	-1432943
MAPK6	downstream	RSL24D1	0	0	0	0	1	Xt	1	1	-1397734
MAPK6	downstream	SI:CH211-181P1.1	0	1	0	0	0	Dr	1	1	-1760304
MAPK6	downstream	SI:CH211-215D8.2	0	1	0	0	0	Dr	1	1	-420580
MAPK6	downstream	SI:DKEY-10O6.2	0	1	0	0	0	Dr	1	1	-961072
MAPK6	downstream	UNC13C	0	0	0	0	1	Xt	1	1	-1158261
MAPK6	downstream	WDR72	0	0	0	0	1	Xt	1	1	-893381
MAPK6	downstream	Y_RNA	0	0	0	1	0	Hs	1	1	210645
MAPK6	downstream	ZGC:171509	0	1	0	0	0	Dr	1	1	-109440
MAPK6	upstream	LEO1	0	1	0	1	1	Dr Hs Xt	3	3	117269
MAPK6	upstream	LYSMD2	0	1	0	1	1	Dr Hs Xt	3	3	219093
MAPK6	upstream	SCG3	0	1	0	1	1	Dr Hs Xt	3	3	231448
MAPK6	upstream	TMOD2	0	1	0	1	1	Dr Hs Xt	3	3	156883
MAPK6	upstream		0	0	0	1	1	Hs Xt	2	14	-56693
MAPK6	upstream	DMXL2	0	1	0	0	1	Dr Xt	2	2	475124
MAPK6	upstream	GLDN	0	1	0	0	1	Dr Xt	2	2	455364
MAPK6	upstream	SEMA6D	0	1	0	0	1	Dr Xt	2	2	1213844
MAPK6	upstream	TMOD3	0	0	0	1	1	Hs Xt	2	2	6451
MAPK6	upstream	TNFAIP8L3	0	1	0	0	1	Dr Xt	2	2	330680
MAPK6	upstream	5S_RRNA	0	1	0	0	0	Dr	1	5	566262
MAPK6	upstream	ACADL	0	1	0	0	0	Dr	1	1	317359
MAPK6	upstream	AP4E1	0	0	0	0	1	Xt	1	1	278251
MAPK6	upstream	CEP152	0	0	0	0	1	Xt	1	1	1771108
MAPK6	upstream	CYP19A1	0	0	0	0	1	Xt	1	1	383757
MAPK6	upstream	CYP19A1A	0	1	0	0	0	Dr	1	1	450408
MAPK6	upstream	DUT	0	0	0	0	1	Xt	1	1	1586517
MAPK6	upstream	FBN1	0	0	0	0	1	Xt	1	1	1611594
MAPK6	upstream	MAPK6	1	0	0	0	0	Ac	1	1	0
MAPK6	upstream	METAZOA_SRP	0	0	0	1	0	Hs	1	1	-94036
MAPK6	upstream	MYEF2	0	0	0	0	1	Xt	1	1	1476419
MAPK6	upstream	RNU6-90P	0	0	0	1	0	Hs	1	1	-44906
MAPK6	upstream	SCG3-AS1	0	0	0	1	0	Hs	1	1	-258890
MAPK6	upstream	SI:CH211-235F12.2	0	1	0	0	0	Dr	1	1	15780
MAPK6	upstream	SI:CH211-278N20.8	0	1	0	0	0	Dr	1	1	1194503
MAPK6	upstream	SI:CH211-282K23.2	0	1	0	0	0	Dr	1	1	767098
MAPK6	upstream	SLC12A1	0	0	0	0	1	Xt	1	1	1507135
MAPK6	upstream	SLC24A5	0	0	0	0	1	Xt	1	1	1445261
MAPK6	upstream	UGT5C1	0	1	0	0	0	Dr	1	1	1290003
MAPK6	upstream	UGT5C2	0	1	0	0	0	Dr	1	1	1292318
MAPK6	upstream	Y_RNA	0	0	0	1	0	Hs	1	1	-67550
MAPK7	downstream		1	1	0	1	1	Ac Dr Hs Xt	4	44	-68538.5
MAPK7	downstream	5S_RRNA	0	1	0	0	0	Dr	1	2	171512
MAPK7	downstream	BRSK1A	0	1	0	0	0	Dr	1	1	423643
MAPK7	downstream	CA15A	0	1	0	0	0	Dr	1	1	99688
MAPK7	downstream	CA15B	0	1	0	0	0	Dr	1	1	74570
MAPK7	downstream	CA15C	0	1	0	0	0	Dr	1	1	117945
MAPK7	downstream	HRC	0	1	0	0	0	Dr	1	1	157271
MAPK7	downstream	IRF3	0	1	0	0	0	Dr	1	1	360019
MAPK7	downstream	KANSL1A	0	1	0	0	0	Dr	1	1	465792
MAPK7	downstream	LINC02094	0	0	0	1	0	Hs	1	1	41314
MAPK7	downstream	METTL17	1	0	0	0	0	Ac	1	1	-106058
MAPK7	downstream	MFAP4	0	0	0	1	0	Hs	1	1	5721
MAPK7	downstream	MMP25B	0	1	0	0	0	Dr	1	1	40426
MAPK7	downstream	MTND1P14	0	0	0	1	0	Hs	1	1	224538
MAPK7	downstream	PRF1	0	0	0	0	1	Xt	1	2	-333092
MAPK7	downstream	PRR12A	0	1	0	0	0	Dr	1	1	380977
MAPK7	downstream	RNF112	0	0	0	1	0	Hs	1	1	33238
MAPK7	downstream	RPL17P43	0	0	0	1	0	Hs	1	1	119222
MAPK7	downstream	RPS2P46	0	0	0	1	0	Hs	1	1	68249
MAPK7	downstream	SI:CH211-173D10.4	0	1	0	0	0	Dr	1	1	140464
MAPK7	downstream	SI:CH211-255P10.3	0	1	0	0	0	Dr	1	1	456840
MAPK7	downstream	SI:DKEY-94F20.4	0	1	0	0	0	Dr	1	1	353343
MAPK7	downstream	SLC39A2	1	0	0	0	0	Ac	1	1	-89857
MAPK7	downstream	SLC47A1	0	0	0	1	0	Hs	1	1	117664
MAPK7	downstream	SLC47A1P1	0	0	0	1	0	Hs	1	1	202268
MAPK7	downstream	SNORA59B	0	0	0	1	0	Hs	1	1	179490
MAPK7	downstream	TRPM4B.1	0	1	0	0	0	Dr	1	1	239857
MAPK7	downstream	TRPM4B.2	0	1	0	0	0	Dr	1	1	267208
MAPK7	downstream	TRPM4B3	0	1	0	0	0	Dr	1	1	175955
MAPK7	downstream	U2	0	0	0	0	1	Xt	1	1	-44873
MAPK7	downstream	U4	0	0	0	0	1	Xt	1	2	-247306
MAPK7	downstream	VKORC1	0	0	0	0	1	Xt	1	1	-13953
MAPK7	downstream	ZGC:153760	0	1	0	0	0	Dr	1	1	88169
MAPK7	downstream	ZGC:92313	0	1	0	0	0	Dr	1	1	21105
MAPK7	upstream		1	0	0	1	1	Ac Hs Xt	3	30	82680.5
MAPK7	upstream	ALDOAB	0	1	0	0	0	Dr	1	1	-168173
MAPK7	upstream	B9D1	0	0	0	1	0	Hs	1	1	-43413
MAPK7	upstream	BCL7C	1	0	0	0	0	Ac	1	1	64377
MAPK7	upstream	CABP5A	0	1	0	0	0	Dr	1	1	-372244
MAPK7	upstream	CTF1	1	0	0	0	0	Ac	1	1	101067
MAPK7	upstream	EIF3C	0	1	0	0	0	Dr	1	1	-276124
MAPK7	upstream	EPN2	0	0	0	1	0	Hs	1	1	-162884
MAPK7	upstream	EPN2-AS1	0	0	0	1	0	Hs	1	1	-81125
MAPK7	upstream	FBXL19	1	0	0	0	0	Ac	1	1	155056
MAPK7	upstream	GDPD3B	0	1	0	0	0	Dr	1	1	-327321
MAPK7	upstream	GRAPL	0	0	0	1	0	Hs	1	1	-250186
MAPK7	upstream	HSD3B7	1	0	0	0	0	Ac	1	1	260494
MAPK7	upstream	ITGAM.1	0	1	0	0	0	Dr	1	1	-105952
MAPK7	upstream	ITGAM.2	0	1	0	0	0	Dr	1	1	-72639
MAPK7	upstream	KYNUP1	0	0	0	1	0	Hs	1	1	-210825
MAPK7	upstream	KYNUP3	0	0	0	1	0	Hs	1	1	-169137
MAPK7	upstream	MAZB	0	1	0	0	0	Dr	1	1	-453796
MAPK7	upstream	MFAP4.2	0	0	0	0	1	Xt	1	1	42696
MAPK7	upstream	MGC147490	0	0	0	0	1	Xt	1	1	16386
MAPK7	upstream	MIR1180	0	0	0	1	0	Hs	1	1	-33215
MAPK7	upstream	NIF3L1	0	1	0	0	0	Dr	1	1	-348901
MAPK7	upstream	ORAI3	1	0	0	0	0	Ac	1	1	189627
MAPK7	upstream	PPP4CB	0	1	0	0	0	Dr	1	1	-256002
MAPK7	upstream	PRSS53	1	0	0	0	0	Ac	1	1	467267
MAPK7	upstream	RNF112	0	0	0	0	1	Xt	1	2	75757.5
MAPK7	upstream	RNF112.2	0	0	0	0	1	Xt	1	1	135106
MAPK7	upstream	SETD1A	1	0	0	0	0	Ac	1	1	223641
MAPK7	upstream	SI:CH211-136M16.8	0	1	0	0	0	Dr	1	1	-239007
MAPK7	upstream	SI:CH211-180A12.2	0	1	0	0	0	Dr	1	1	-221589
MAPK7	upstream	SI:DKEY-32N7.7	0	1	0	0	0	Dr	1	1	-49432
MAPK7	upstream	SI:DKEY-32N7.8	0	1	0	0	0	Dr	1	1	-23860
MAPK7	upstream	SI:DKEY-32N7.9	0	1	0	0	0	Dr	1	1	-18527
MAPK7	upstream	SNORD3A	0	0	0	1	0	Hs	1	1	-189705
MAPK7	upstream	SNORD3C	0	0	0	1	0	Hs	1	1	-188056
MAPK7	upstream	SNORD3D	0	0	0	1	0	Hs	1	2	-265302
MAPK7	upstream	STX1B	1	0	0	0	0	Ac	1	1	253259
MAPK7	upstream	STX4	1	0	0	0	0	Ac	1	1	392080
MAPK7	upstream	TAOK2B	0	1	0	0	0	Dr	1	1	-431239
MAPK7	upstream	TBX6	0	1	0	0	0	Dr	1	1	-307809
MAPK7	upstream	TLCD3BB	0	1	0	0	0	Dr	1	1	-479748
MAPK7	upstream	TPSAB1	0	0	0	0	1	Xt	1	1	341215
MAPK7	upstream	TPSB2	0	0	0	0	1	Xt	1	1	329484
MAPK7	upstream	U2	1	0	0	0	0	Ac	1	1	329239
MAPK7	upstream	VKORC1	0	1	0	0	0	Dr	1	1	-3175
MAPK7	upstream	ZGC:123217	0	1	0	0	0	Dr	1	1	-183944
MAPK7	upstream	ZGC:92040	0	1	0	0	0	Dr	1	1	-294185
MAPK7	upstream	ZNF646	1	0	0	0	0	Ac	1	1	455380
MAPK7	upstream	ZNF668	1	0	0	0	0	Ac	1	1	439438
MAPK8	downstream		1	0	1	1	1	Ac Gg Hs Xt	4	42	591130
MAPK8	downstream	LRRC18	1	0	1	1	1	Ac Gg Hs Xt	4	4	348122
MAPK8	downstream	VSTM4	1	0	1	1	1	Ac Gg Hs Xt	4	4	397874
MAPK8	downstream	ARHGAP22	0	0	1	1	1	Gg Hs Xt	3	3	82022
MAPK8	downstream	DRGX	1	0	1	0	1	Ac Gg Xt	3	3	455130
MAPK8	downstream	ERCC6	1	0	1	0	1	Ac Gg Xt	3	3	499217
MAPK8	downstream	WDFY4	0	0	1	1	1	Gg Hs Xt	3	3	254203
MAPK8	downstream	C10ORF71	1	0	1	0	0	Ac Gg	2	2	286370
MAPK8	downstream	CXCL12	0	0	1	0	1	Gg Xt	2	2	956535
MAPK8	downstream	TMEM72	1	0	1	0	0	Ac Gg	2	2	738721
MAPK8	downstream	ADMP2	0	0	0	0	1	Xt	1	1	708814
MAPK8	downstream	ARHGAP22-IT1	0	0	0	1	0	Hs	1	1	203218
MAPK8	downstream	C7H10ORF71	0	0	0	0	1	Xt	1	1	515263
MAPK8	downstream	COG3	1	0	0	0	0	Ac	1	1	749539
MAPK8	downstream	COX7BP6	0	0	0	1	0	Hs	1	1	239833
MAPK8	downstream	FAM170B	0	0	0	1	0	Hs	1	1	824515
MAPK8	downstream	FAM170B-AS1	0	0	0	1	0	Hs	1	1	815195
MAPK8	downstream	MIR4294	0	0	0	1	0	Hs	1	1	678873
MAPK8	downstream	PAOX	1	0	0	0	0	Ac	1	1	601650
MAPK8	downstream	RPL13AP19	0	0	0	1	0	Hs	1	1	438906
MAPK8	downstream	TMEM273	0	0	0	1	0	Hs	1	1	848086
MAPK8	downstream	U2	0	0	1	0	0	Gg	1	1	540996
MAPK8	upstream		1	0	1	1	1	Ac Gg Hs Xt	4	34	-356454
MAPK8	upstream	FRMPD2	0	0	1	1	1	Gg Hs Xt	3	3	-153551
MAPK8	upstream	RBP3	1	0	1	0	1	Ac Gg Xt	3	3	-252427
MAPK8	upstream	ANTXRL	0	0	1	0	1	Gg Xt	2	2	-536288
MAPK8	upstream	GDF10	0	0	1	0	1	Gg Xt	2	2	-278040
MAPK8	upstream	ZFAND4	1	0	1	0	0	Ac Gg	2	2	-361132
MAPK8	upstream	ZNF488	1	0	1	0	0	Ac Gg	2	2	-183660
MAPK8	upstream	AGAP12P	0	0	0	1	0	Hs	1	2	-298320
MAPK8	upstream	ALOX5	0	0	1	0	0	Gg	1	1	-600780
MAPK8	upstream	ANXA8L1	0	0	1	0	0	Gg	1	1	-353793
MAPK8	upstream	BMS1P7	0	0	0	1	0	Hs	1	1	-256357
MAPK8	upstream	CFAP99	1	0	0	0	0	Ac	1	1	-298941
MAPK8	upstream	CYP2C23A	0	0	1	0	0	Gg	1	1	-659358
MAPK8	upstream	FAM21C	0	0	1	0	0	Gg	1	1	-449717
MAPK8	upstream	FAM25C	0	0	0	1	0	Hs	1	1	-311317
MAPK8	upstream	GDF2	0	0	0	0	1	Xt	1	1	-467495
MAPK8	upstream	LETM1	1	0	0	0	0	Ac	1	1	-567248
MAPK8	upstream	MARCHF8	0	0	1	0	0	Gg	1	1	-569344
MAPK8	upstream	MSMB	0	0	1	0	0	Gg	1	1	-399389
MAPK8	upstream	MXD4	1	0	0	0	0	Ac	1	1	-323408
MAPK8	upstream	NAT8L	1	0	0	0	0	Ac	1	1	-383342
MAPK8	upstream	NELFA	1	0	0	0	0	Ac	1	1	-449069
MAPK8	upstream	NICOL1	1	0	0	0	0	Ac	1	1	-402857
MAPK8	upstream	NPY4R	0	0	1	0	0	Gg	1	1	-382744
MAPK8	upstream	NPY4R2	0	0	0	1	0	Hs	1	1	-387977
MAPK8	upstream	NSD2	1	0	0	0	0	Ac	1	1	-509857
MAPK8	upstream	PGA4	0	0	0	0	1	Xt	1	1	-1039747
MAPK8	upstream	PTPN20CP	0	0	0	1	0	Hs	1	1	-242331
MAPK8	upstream	RNA5SP315	0	0	0	1	0	Hs	1	1	-266177
MAPK8	upstream	RPS6P14	0	0	0	1	0	Hs	1	1	-13940
MAPK8	upstream	SYT15B	0	0	0	1	0	Hs	1	1	-561922
MAPK8	upstream	TMEM132A	0	0	0	0	1	Xt	1	1	-1072728
MAPK8	upstream	WASHC2C	1	0	0	0	0	Ac	1	1	-217371
MAPK8	upstream	XB996286	0	0	0	0	1	Xt	1	1	-941700
MAPK8A	downstream		0	1	0	0	0	Dr	1	5	-105004
MAPK8A	downstream	5S_RRNA	0	1	0	0	0	Dr	1	2	-191274
MAPK8A	downstream	ARHGAP22A	0	1	0	0	0	Dr	1	1	-39184
MAPK8A	downstream	CXCL12A	0	1	0	0	0	Dr	1	1	-343151
MAPK8A	downstream	CXCL18A.1	0	1	0	0	0	Dr	1	1	-451232
MAPK8A	downstream	DRGX	0	1	0	0	0	Dr	1	1	-235401
MAPK8A	downstream	ERCC6	0	1	0	0	0	Dr	1	1	-273365
MAPK8A	downstream	LRRC18A	0	1	0	0	0	Dr	1	1	-144860
MAPK8A	downstream	RASSF4A	0	1	0	0	0	Dr	1	1	-482699
MAPK8A	downstream	SI:CH211-223A10.1	0	1	0	0	0	Dr	1	1	-77337
MAPK8A	downstream	SI:CH211-223A10.3	0	1	0	0	0	Dr	1	1	-21069
MAPK8A	downstream	SI:DKEY-228B19.6	0	1	0	0	0	Dr	1	1	-292199
MAPK8A	downstream	TMEM72	0	1	0	0	0	Dr	1	1	-443157
MAPK8A	downstream	VSTM4A	0	1	0	0	0	Dr	1	1	-196363
MAPK8A	downstream	WDFY4	0	1	0	0	0	Dr	1	1	-162471
MAPK8A	upstream		0	1	0	0	0	Dr	1	1	25315
MAPK8A	upstream	5S_RRNA	0	1	0	0	0	Dr	1	1	431930
MAPK8A	upstream	ANTXR1D	0	1	0	0	0	Dr	1	1	149498
MAPK8A	upstream	DHRS7	0	1	0	0	0	Dr	1	1	389191
MAPK8A	upstream	GDF10A	0	1	0	0	0	Dr	1	1	138142
MAPK8A	upstream	LRRC9	0	1	0	0	0	Dr	1	1	325672
MAPK8A	upstream	METTL18	0	1	0	0	0	Dr	1	1	242795
MAPK8A	upstream	PCNX4	0	1	0	0	0	Dr	1	1	373019
MAPK8A	upstream	PGAM1A	0	1	0	0	0	Dr	1	1	245674
MAPK8A	upstream	PPM1AA	0	1	0	0	0	Dr	1	1	398012
MAPK8A	upstream	PTPN20	0	1	0	0	0	Dr	1	1	30416
MAPK8A	upstream	RRP12	0	1	0	0	0	Dr	1	1	195808
MAPK8A	upstream	RTN1A	0	1	0	0	0	Dr	1	1	277068
MAPK8A	upstream	SI:CH211-223A10.5	0	1	0	0	0	Dr	1	1	45967
MAPK8A	upstream	SIX1A	0	1	0	0	0	Dr	1	1	472443
MAPK8A	upstream	SIX6A	0	1	0	0	0	Dr	1	1	435516
MAPK8A	upstream	TDRD9	0	1	0	0	0	Dr	1	1	254549
MAPK8A	upstream	UBTD1A	0	1	0	0	0	Dr	1	1	224018
MAPK8A	upstream	ZDHHC16A	0	1	0	0	0	Dr	1	1	232266
MAPK8A	upstream	ZNF488	0	1	0	0	0	Dr	1	1	145182
MAPK8B	downstream		0	1	0	0	0	Dr	1	3	-812505
MAPK8B	downstream	5S_RRNA	0	1	0	0	0	Dr	1	1	-1015047
MAPK8B	downstream	ARHGAP22B	0	1	0	0	0	Dr	1	1	-58682
MAPK8B	downstream	COPS3	0	1	0	0	0	Dr	1	1	-1050372
MAPK8B	downstream	LMF1	0	1	0	0	0	Dr	1	1	-1418256
MAPK8B	downstream	LRRC18B	0	1	0	0	0	Dr	1	1	-77272
MAPK8B	downstream	MED9	0	1	0	0	0	Dr	1	1	-1101713
MAPK8B	downstream	PAOX	0	1	0	0	0	Dr	1	1	-1167178
MAPK8B	downstream	PEMT	0	1	0	0	0	Dr	1	1	-1218877
MAPK8B	downstream	RAB26	0	1	0	0	0	Dr	1	1	-1365829
MAPK8B	downstream	RASD1	0	1	0	0	0	Dr	1	1	-1107115
MAPK8B	downstream	RASSF4	0	1	0	0	0	Dr	1	1	-1156101
MAPK8B	downstream	SI:DKEY-191M6.3	0	1	0	0	0	Dr	1	1	-77219
MAPK8B	downstream	SLC39A11	0	1	0	0	0	Dr	1	1	-913373
MAPK8B	downstream	SOX9A	0	1	0	0	0	Dr	1	1	-557926
MAPK8B	downstream	SSTR2A	0	1	0	0	0	Dr	1	1	-949372
MAPK8B	downstream	USP22	0	1	0	0	0	Dr	1	1	-1036429
MAPK8B	downstream	VSTM4B	0	1	0	0	0	Dr	1	1	-106389
MAPK8B	upstream	ANTXR1C	0	1	0	0	0	Dr	1	1	171359
MAPK8B	upstream	COL1A1B	0	1	0	0	0	Dr	1	1	590180
MAPK8B	upstream	DCXR	0	1	0	0	0	Dr	1	1	537789
MAPK8B	upstream	FAM20A	0	1	0	0	0	Dr	1	1	401091
MAPK8B	upstream	FRMPD2	0	1	0	0	0	Dr	1	1	17123
MAPK8B	upstream	GDF10B	0	1	0	0	0	Dr	1	1	126192
MAPK8B	upstream	GDF2	0	1	0	0	0	Dr	1	1	142524
MAPK8B	upstream	IRBPL	0	1	0	0	0	Dr	1	1	155214
MAPK8B	upstream	LRRC45	0	1	0	0	0	Dr	1	1	488004
MAPK8B	upstream	MMS19	0	1	0	0	0	Dr	1	1	298986
MAPK8B	upstream	PRKAR1AB	0	1	0	0	0	Dr	1	1	365152
MAPK8B	upstream	RAC3B	0	1	0	0	0	Dr	1	1	517363
MAPK8B	upstream	RBP3	0	1	0	0	0	Dr	1	1	159562
MAPK8B	upstream	RFNG	0	1	0	0	0	Dr	1	1	548923
MAPK8B	upstream	SGCA	0	1	0	0	0	Dr	1	1	572702
MAPK8B	upstream	SI:CH73-123F19.1	0	1	0	0	0	Dr	1	1	72501
MAPK8B	upstream	SI:CH73-123F19.2	0	1	0	0	0	Dr	1	1	73718
MAPK8B	upstream	SI:DKEY-202C14.3	0	1	0	0	0	Dr	1	1	445667
MAPK8B	upstream	UBTD1B	0	1	0	0	0	Dr	1	1	274671
MAPK8B	upstream	ZDHHC16B	0	1	0	0	0	Dr	1	1	344065
MAPK9	downstream		1	0	1	1	0	Ac Gg Hs	3	22	222338
MAPK9	downstream	RASGEF1C	1	0	1	1	0	Ac Gg Hs	3	3	107573
MAPK9	downstream	CLK4	1	0	1	0	0	Ac Gg	2	2	276834
MAPK9	downstream	FAM13B	1	0	1	0	0	Ac Gg	2	2	681102
MAPK9	downstream	HNRNPAB	1	0	1	0	0	Ac Gg	2	2	581308
MAPK9	downstream	KLHL3	1	0	1	0	0	Ac Gg	2	2	870580
MAPK9	downstream	MYOT	1	0	1	0	0	Ac Gg	2	2	770073
MAPK9	downstream	PHYKPL	1	0	1	0	0	Ac Gg	2	2	578398
MAPK9	downstream	PKD2L2	1	0	1	0	0	Ac Gg	2	2	749468
MAPK9	downstream	WNT8A	1	0	1	0	0	Ac Gg	2	2	640184
MAPK9	downstream	5S_RRNA	0	1	0	0	0	Dr	1	2	-665037
MAPK9	downstream	ACA-MIR-9574	1	0	0	0	0	Ac	1	1	53955
MAPK9	downstream	ASL	0	1	0	0	0	Dr	1	1	-1096142
MAPK9	downstream	CA4C	0	1	0	0	0	Dr	1	1	-1073863
MAPK9	downstream	CLK4B	0	1	0	0	0	Dr	1	1	-69015
MAPK9	downstream	COL23A1	0	0	1	0	0	Gg	1	1	194264
MAPK9	downstream	COL23A1B	0	1	0	0	0	Dr	1	1	-259699
MAPK9	downstream	CRCP	0	1	0	0	0	Dr	1	1	-1104690
MAPK9	downstream	HNRNPA0	1	0	0	0	0	Ac	1	1	1211870
MAPK9	downstream	LOC100333843	0	1	0	0	0	Dr	1	1	-256419
MAPK9	downstream	MAT2B	0	1	0	0	0	Dr	1	1	-287465
MAPK9	downstream	MIR340	0	0	0	1	0	Hs	1	1	-217840
MAPK9	downstream	MRNIP	0	0	0	1	0	Hs	1	1	-398010
MAPK9	downstream	MRNIP-DT	0	0	0	1	0	Hs	1	1	-374198
MAPK9	downstream	NCBP3	0	1	0	0	0	Dr	1	1	-1353114
MAPK9	downstream	NME5	0	0	1	0	0	Gg	1	1	375218
MAPK9	downstream	NPY6R	0	0	1	0	0	Gg	1	1	522690
MAPK9	downstream	PGAP2	0	1	0	0	0	Dr	1	1	-1375493
MAPK9	downstream	PIGF	1	0	0	0	0	Ac	1	1	1568123
MAPK9	downstream	RAP1GAP2B	0	1	0	0	0	Dr	1	1	-1328891
MAPK9	downstream	RBMXL3	0	0	1	0	0	Gg	1	1	536964
MAPK9	downstream	RHOQ	1	0	0	0	0	Ac	1	1	1525637
MAPK9	downstream	RN7SKP150	0	0	0	1	0	Hs	1	1	-387311
MAPK9	downstream	RNF130	0	0	0	1	0	Hs	1	1	-321492
MAPK9	downstream	RPS15AP18	0	0	0	1	0	Hs	1	1	-299338
MAPK9	downstream	SI:CH211-160J14.2	0	1	0	0	0	Dr	1	1	-297110
MAPK9	downstream	SI:CH211-247J9.1	0	1	0	0	0	Dr	1	1	-16574
MAPK9	downstream	SPOCK1	0	0	1	0	0	Gg	1	1	643210
MAPK9	downstream	SQSTM1	0	0	0	1	0	Hs	1	1	-426745
MAPK9	downstream	ST6GAL1	0	1	0	0	0	Dr	1	1	-1198752
MAPK9	downstream	TBC1D9B	0	0	0	1	0	Hs	1	1	-371085
MAPK9	downstream	TENM2B	0	1	0	0	0	Dr	1	2	-914910
MAPK9	downstream	TMSB4Y	0	0	1	0	0	Gg	1	1	411857
MAPK9	downstream	TPST1L	0	1	0	0	0	Dr	1	1	-1116317
MAPK9	downstream	Y_RNA	0	0	0	1	0	Hs	1	1	-386108
MAPK9	downstream	ZGC:152891	0	1	0	0	0	Dr	1	1	-1154210
MAPK9	downstream	ZGC:165573	0	1	0	0	0	Dr	1	1	-327918
MAPK9	upstream		1	1	1	1	0	Ac Dr Gg Hs	4	26	-46187
MAPK9	upstream	CNOT6	1	0	1	1	0	Ac Gg Hs	3	3	-91472
MAPK9	upstream	GFPT2	0	1	1	1	0	Dr Gg Hs	3	3	41517
MAPK9	upstream	ADAMTS2	1	0	1	0	0	Ac Gg	2	2	-469779
MAPK9	upstream	CANX	1	0	1	0	0	Ac Gg	2	2	-640454
MAPK9	upstream	FLT4	1	0	0	1	0	Ac Hs	2	2	-501272
MAPK9	upstream	LTC4S	1	0	1	0	0	Ac Gg	2	2	-682968
MAPK9	upstream	MAML1	1	0	1	0	0	Ac Gg	2	2	-671154
MAPK9	upstream	MGAT4B	1	0	1	0	0	Ac Gg	2	2	-759103
MAPK9	upstream	RUFY1	1	0	1	0	0	Ac Gg	2	2	-566120
MAPK9	upstream	SQSTM1	1	0	1	0	0	Ac Gg	2	2	-780587
MAPK9	upstream	5S_RRNA	0	1	0	0	0	Dr	1	1	787758
MAPK9	upstream	ADAMTS2A	0	1	0	0	0	Dr	1	1	159718
MAPK9	upstream	ADRA2DB	0	1	0	0	0	Dr	1	1	470985
MAPK9	upstream	ARL3L1	0	1	0	0	0	Dr	1	1	823336
MAPK9	upstream	CBY3	1	0	0	0	0	Ac	1	1	-830729
MAPK9	upstream	CD74B	0	1	0	0	0	Dr	1	1	1110334
MAPK9	upstream	CLINT1B	0	1	0	0	0	Dr	1	1	1154645
MAPK9	upstream	CNOT6A	0	1	0	0	0	Dr	1	1	408411
MAPK9	upstream	CSF1R	1	0	0	0	0	Ac	1	1	-1641839
MAPK9	upstream	DCK2	0	0	1	0	0	Gg	1	1	-362530
MAPK9	upstream	HMGXB3	1	0	0	0	0	Ac	1	1	-1594927
MAPK9	upstream	HNRNPH1	0	0	1	0	0	Gg	1	1	-364059
MAPK9	upstream	LINC02222	0	0	0	1	0	Hs	1	1	450581
MAPK9	upstream	LTC4SL	0	0	1	0	0	Gg	1	1	-376239
MAPK9	upstream	MGAT1	0	0	0	1	0	Hs	1	1	551637
MAPK9	upstream	NDST1	0	1	0	0	0	Dr	1	1	900288
MAPK9	upstream	OR2AI1P	0	0	0	1	0	Hs	1	1	459689
MAPK9	upstream	OR2Y1	0	0	0	1	0	Hs	1	1	505980
MAPK9	upstream	RBM22	0	1	0	0	0	Dr	1	1	862116
MAPK9	upstream	RNF130	1	0	0	0	0	Ac	1	1	-1232457
MAPK9	upstream	RNU1-17P	0	0	0	1	0	Hs	1	1	496443
MAPK9	upstream	RNU6-525P	0	0	0	1	0	Hs	1	1	211366
MAPK9	upstream	RPS14	0	1	0	0	0	Dr	1	1	1104957
MAPK9	upstream	SCGB3A1	0	0	0	1	0	Hs	1	1	356962
MAPK9	upstream	SI:CH211-119C24.1	0	1	0	0	0	Dr	1	1	1287893
MAPK9	upstream	SI:CH73-42P12.2	0	1	0	0	0	Dr	1	1	1116547
MAPK9	upstream	SI:DKEYP-72G9.4	0	1	0	0	0	Dr	1	1	127519
MAPK9	upstream	SI:DKEYP-72G9.5	0	1	0	0	0	Dr	1	1	115378
MAPK9	upstream	SLC34A1B	0	1	0	0	0	Dr	1	1	657460
MAPK9	upstream	TBC1D9B	1	0	0	0	0	Ac	1	1	-1136135
MAPK9	upstream	ZGC:123105	0	1	0	0	0	Dr	1	1	105706
MAPK9	upstream	ZGC:194629	0	1	0	0	0	Dr	1	1	709435
Hs:Homo sapiens; Gg:Gallus gallus; Ac:Anolis carolinensis; Xt:Xenopus tropicalis; Dr:Danio rerio

## Sheet: Table S7
query_gene_symbol	dir_relative_to_tx	neighbor_symbol	species_list	n_species	n_total_hits	med_dist_bp
MAPK1	downstream		Ac Dr Hs Xt	4	21	-42776
MAPK1	downstream	PPIL2	Ac Dr Hs Xt	4	4	-14582.5
MAPK1	downstream	YPEL1	Ac Dr Hs Xt	4	4	-6322.5
MAPK1	upstream		Ac Dr Hs Xt	4	17	-129715
MAPK1	upstream	PPM1F	Ac Dr Hs Xt	4	4	22739
MAPK1	upstream	TOP3B	Ac Dr Hs Xt	4	4	28928.5
MAPK1	upstream	SDF2L1	Ac Dr Xt	3	3	-118931
MAPK1	upstream	YDJC	Ac Dr Xt	3	3	-147369
MAPK10	downstream		Ac Dr Gg Hs Xt	5	39	-585448
MAPK10	downstream	ARHGAP24	Ac Dr Hs Xt	4	4	-170954
MAPK10	downstream	CDS1	Ac Hs Xt	3	3	-744979
MAPK10	downstream	WDFY3	Ac Hs Xt	3	3	-709105
MAPK10	upstream		Ac Dr Gg Hs Xt	5	33	839908
MAPK10	upstream	KLHL8	Ac Hs Xt	3	3	614821
MAPK10	upstream	PTPN13	Ac Dr Hs	3	3	295333
MAPK11	downstream		Ac Gg Hs Xt	4	29	-192340
MAPK11	downstream	MAPK12	Ac Gg Hs Xt	4	4	-29084
MAPK11	downstream	MLC1	Ac Gg Hs Xt	4	4	-255981
MAPK11	downstream	MOV10L1	Ac Gg Hs Xt	4	4	-231244
MAPK11	downstream	TRABD	Ac Gg Hs Xt	4	4	-130234
MAPK11	downstream	TUBGCP6	Ac Gg Hs Xt	4	4	-72993
MAPK11	downstream	HDAC10	Ac Gg Hs	3	3	-76785
MAPK11	downstream	IL17REL	Gg Hs Xt	3	3	-271902
MAPK11	downstream	PANX2	Ac Gg Hs	3	3	-236681
MAPK11	downstream	SELENOO	Ac Gg Hs	3	3	-115850
MAPK11	upstream		Ac Dr Gg Hs Xt	5	40	859538
MAPK11	upstream	PLXNB2	Ac Gg Hs Xt	4	4	47626
MAPK11	upstream	GPR37	Ac Gg Xt	3	3	1420654
MAPK11	upstream	POT1	Ac Gg Xt	3	3	1319421
MAPK11	upstream	ZNF800	Ac Gg Xt	3	3	410536
MAPK12	downstream		Ac Gg Hs Xt	4	32	-163714
MAPK12	downstream	MLC1	Ac Gg Hs Xt	4	4	-226897
MAPK12	downstream	MOV10L1	Ac Gg Hs Xt	4	4	-202160
MAPK12	downstream	TRABD	Ac Gg Hs Xt	4	4	-101150
MAPK12	downstream	TUBGCP6	Ac Gg Hs Xt	4	4	-43909
MAPK12	downstream	HDAC10	Ac Gg Hs	3	3	-36880
MAPK12	downstream	IL17REL	Gg Hs Xt	3	3	-253639
MAPK12	downstream	PANX2	Ac Gg Hs	3	3	-196776
MAPK12	downstream	SELENOO	Ac Gg Hs	3	3	-75945
MAPK12	upstream		Ac Gg Hs Xt	4	38	870967
MAPK12	upstream	MAPK11	Ac Gg Hs Xt	4	4	29084
MAPK12	upstream	PLXNB2	Ac Gg Hs Xt	4	4	76710
MAPK12	upstream	GPR37	Ac Gg Xt	3	3	1460559
MAPK12	upstream	POT1	Ac Gg Xt	3	3	1359326
MAPK12	upstream	ZNF800	Ac Gg Xt	3	3	450441
MAPK13	downstream		Ac Dr Gg Hs Xt	5	29	308833
MAPK13	downstream	BRPF3	Ac Gg Hs Xt	4	4	46515
MAPK13	downstream	TBC1D22B	Ac Gg Xt	3	3	43437
MAPK13	upstream		Ac Dr Gg Hs Xt	5	21	-363408
MAPK13	upstream	CLPS	Ac Gg Hs	3	3	-71953
MAPK13	upstream	LHFPL5	Ac Gg Hs	3	3	-70385
MAPK13	upstream	MAPK14	Ac Gg Hs	3	3	-24947
MAPK13	upstream	SRPK1	Ac Gg Hs	3	3	-66560
MAPK14	downstream		Ac Gg Hs Xt	4	19	213989
MAPK14	downstream	BRPF3	Ac Gg Hs	3	3	49780
MAPK14	downstream	MAPK13	Ac Gg Hs	3	3	24947
MAPK14	upstream		Ac Gg Hs Xt	4	27	-263337
MAPK14	upstream	CLPS	Ac Gg Hs Xt	4	4	-106894
MAPK14	upstream	SRPK1	Ac Gg Hs Xt	4	4	-81549
MAPK14	upstream	LHFPL5	Ac Gg Hs	3	3	-45438
MAPK14	upstream	TULP1	Ac Gg Xt	3	3	-79216
MAPK15	downstream		Dr Gg Hs Xt	4	35	201284
MAPK15	upstream		Dr Gg Hs Xt	4	20	-170956
MAPK3	downstream		Ac Gg Hs	3	20	-69832
MAPK3	downstream	YPEL3	Ac Dr Hs	3	3	-25821
MAPK3	upstream		Ac Gg Hs	3	37	90466
MAPK4	downstream		Ac Dr Gg Hs Xt	5	27	-239143
MAPK4	downstream	MEX3C	Ac Hs Xt	3	3	156702
MAPK4	upstream		Ac Gg Hs Xt	4	29	-74324
MAPK4	upstream	CFAP53	Ac Hs Xt	3	3	-175872
MAPK4	upstream	SKA1	Ac Hs Xt	3	3	-111379
MAPK6	downstream		Dr Hs Xt	3	14	112157
MAPK6	downstream	BCL2L10	Dr Hs Xt	3	3	-63405
MAPK6	upstream	LEO1	Dr Hs Xt	3	3	117269
MAPK6	upstream	LYSMD2	Dr Hs Xt	3	3	219093
MAPK6	upstream	SCG3	Dr Hs Xt	3	3	231448
MAPK6	upstream	TMOD2	Dr Hs Xt	3	3	156883
MAPK7	downstream		Ac Dr Hs Xt	4	44	-68538.5
MAPK7	upstream		Ac Hs Xt	3	30	82680.5
MAPK8	downstream		Ac Gg Hs Xt	4	42	591130
MAPK8	downstream	LRRC18	Ac Gg Hs Xt	4	4	348122
MAPK8	downstream	VSTM4	Ac Gg Hs Xt	4	4	397874
MAPK8	downstream	ARHGAP22	Gg Hs Xt	3	3	82022
MAPK8	downstream	DRGX	Ac Gg Xt	3	3	455130
MAPK8	downstream	ERCC6	Ac Gg Xt	3	3	499217
MAPK8	downstream	WDFY4	Gg Hs Xt	3	3	254203
MAPK8	upstream		Ac Gg Hs Xt	4	34	-356454
MAPK8	upstream	FRMPD2	Gg Hs Xt	3	3	-153551
MAPK8	upstream	RBP3	Ac Gg Xt	3	3	-252427
MAPK9	downstream		Ac Gg Hs	3	22	222338
MAPK9	downstream	RASGEF1C	Ac Gg Hs	3	3	107573
MAPK9	upstream		Ac Dr Gg Hs	4	26	-46187
MAPK9	upstream	CNOT6	Ac Gg Hs	3	3	-91472
MAPK9	upstream	GFPT2	Dr Gg Hs	3	3	41517
Hs:Homo sapiens; Gg:Gallus gallus; Ac:Anolis carolinensis; Xt:Xenopus tropicalis; Dr:Danio rerio

## Sheet: Table S8
Sequence alignment analysis of the three bighead carp spleen samples.
Sample	Estimated Number of Cells	Mean Reads per Cell	Valid Barcodes	Fraction Reads in Cells	Reads Mapped to Genome
C1	9031	34210	0.953	0.799	0.926
C2	8232	27105	0.956	0.81	0.918
C3	8894	25740	0.95	0.772	0.904
I1	6314	31102	0.945	0.706	0.892
I2	6098	30567	0.938	0.712	0.88
I3	6017	29580	0.943	0.801	0.899

## Sheet: Table S9
Samples after Seurat filtration
orig.ident	Number of Cells	Median_nCount_RNA	Median_nFeature_RNA
C1	9031	4230	3110
C2	8232	3810	2768
C3	8894	3365	2980
I1	6314	4790	2861
I2	6098	3455	2791
I3	6017	3095	2950
Totals (All Cells)	44586	3790	2910

## Sheet: Table S10
Number of cell types in control group and infected group.
Cell type	Control	Infected
B cells	2180	914
Eosinophils	215	97
Epithelial cells	1229	471
Erythrocytes	378	117
HSCs	874	690
Hepatocytes	223	48
M1 macrophages	228	290
M2 macrophages	3594	1525
Neutrophils-I	1742	2274
Neutrophils-II	323	121
Proliferating cells	1212	983
T cells	4368	3946
Th2-like T	71	235

[truncated: 1 more sheets: Table S11]
